# Supplementary material for: Rethreading the needle: A novel molecular index of soil health (MISH) using microbial functional genes to predict soil health management
Source: PLoS One. 2024 Dec 2;19(12):e0314072. doi: 10.1371/journal.pone.0314072 (PMC11611206; doi:10.1371/journal.pone.0314072)
Supplement: S1 Table — (XLSX) [file pone.0314072.s004.xlsx]

## Sheet: Table S1
S1 Table. Enzymes with the top 50 average highest gains for each soil health indicator.
		Prevalence		Functional Rel. Abund.		ACE		ActiveC		AggStab		Resp		SOM		WaterCap		All
EC Number	Name	n	%	min	max	Gain	r	Gain	r	Gain	r	Gain	r	Gain	r	Gain	r	Gain	r
EC 1.1.1.21	aldose reductase	418	77.9851	0	0.13607			0.0139203	-0.180564									0.0139203	-0.180564
EC 1.1.1.28	D-lactate dehydrogenase	536	100	0.00901121	0.324952											0.00861327	-0.0467927	0.00861327	-0.0467927
EC 1.1.1.35	3-hydroxyacyl-CoA dehydrogenase	536	100	0.405834	1.3921							0.0325969	0.160118					0.0325969	0.160118
EC 1.1.1.37	malate dehydrogenase	536	100	0.432617	0.949764	0.00516915	-0.0630046							0.00478227	0.077671			0.00516915	-0.0630046
EC 1.1.1.67	mannitol 2-dehydrogenase	536	100	0.00473708	0.317429	0.0068587	-0.25252									0.0137574	-0.177504	0.0137574	-0.177504
EC 1.1.1.87	homoisocitrate dehydrogenase	492	91.791	0	0.0253385							0.00985392	-0.17288					0.00985392	-0.17288
EC 1.1.1.91	aryl-alcohol dehydrogenase (NADP(+))	535	99.8134	0	0.423968									0.00492422	-0.0259736			0.00492422	-0.0259736
EC 1.1.1.95	phosphoglycerate dehydrogenase	536	100	1.17563	2.59528							0.00656513	0.062903					0.00656513	0.062903
EC 1.1.1.108	carnitine 3-dehydrogenase	533	99.4403	0	0.194603			0.00559089	0.21273									0.00559089	0.21273
EC 1.1.1.169	2-dehydropantoate 2-reductase	536	100	0.341856	1.30647					0.0138534	0.212603							0.0138534	0.212603
EC 1.1.1.202	1,3-propanediol dehydrogenase	440	82.0896	0	0.0293218	0.00363315	0.166598	0.00746864	0.14953					0.00889748	0.0879223			0.00889748	0.0879223
EC 1.1.1.203	uronate dehydrogenase	536	100	0.0016095	0.226683	0.0362637	-0.254621											0.0362637	-0.254621
EC 1.1.1.291	2-hydroxymethylglutarate dehydrogenase	275	51.306	0	0.0153088			0.00966276	-0.21047									0.00966276	-0.21047
EC 1.1.1.294	chlorophyll(ide) b reductase	265	49.4403	0	0.016041									0.0108518	-0.212471			0.0108518	-0.212471
EC 1.1.1.302	2,5-diamino-6-(ribosylamino)-4(3H)-pyrimidinone 5'-phosphate reductase	347	64.7388	0	0.0360633					0.00521109	0.0570345							0.00521109	0.0570345
EC 1.1.1.336	UDP-N-acetyl-D-mannosamine dehydrogenase	536	100	0.0239794	0.409177					0.0163122	0.24647							0.0163122	0.24647
EC 1.1.1.338	(2R)-3-sulfolactate dehydrogenase (NADP(+))	464	86.5672	0	0.0272759	0.0039815	-0.0175576											0.0039815	-0.0175576
EC 1.1.1.339	dTDP-6-deoxy-L-talose 4-dehydrogenase (NAD+)	407	75.9328	0	0.0529244									0.00573733	-0.149017			0.00573733	-0.149017
EC 1.1.1.346	2,5-didehydrogluconate reductase	536	100	0.0297399	1.21089	0.0100921	0.0338639											0.0100921	0.0338639
EC 1.1.1.350	ureidoglycolate dehydrogenase (NAD(+))	205	38.2463	0	0.0204702			0.00443687	-0.144574							0.0081759	-0.0955979	0.0081759	-0.0955979
EC 1.1.1.371	scyllo-inositol 2-dehydrogenase (NADP(+))	426	79.4776	0	0.0557658					0.00338809	-0.202959							0.00338809	-0.202959
EC 1.1.1.381	3-hydroxy acid dehydrogenase	526	98.1343	0	0.126737			0.00490678	-0.163258	0.0030302	0.0565625							0.00490678	-0.163258
EC 1.1.1.385	dihydroanticapsin 7-dehydrogenase	203	37.8731	0	0.0210551									0.00441517	0.160498			0.00441517	0.160498
EC 1.2.1.9	glyceraldehyde-3-phosphate dehydrogenase	536	100	0.00157282	0.152448					0.0194185	-0.274018	0.0029586	-0.0244488					0.0194185	-0.274018
EC 1.2.1.19	aminobutyraldehyde dehydrogenase	533	99.4403	0	0.148113	0.00433872	-0.10102											0.00433872	-0.10102
EC 1.2.1.28	benzaldehyde dehydrogenase (NAD(+))	535	99.8134	0	0.316475			0.00951051	-0.193199									0.00951051	-0.193199
EC 1.2.3.3	pyruvate oxidase	477	88.9925	0	0.0679318					0.0220199	-0.15846							0.0220199	-0.15846
EC 1.2.4.2	oxoglutarate dehydrogenase (succinyl-transferring)	536	100	0.544696	0.975547	0.00538158	0.278196					0.0819733	0.345118					0.0819733	0.345118
EC 1.2.7.4	anaerobic carbon-monoxide dehydrogenase	370	69.0299	0	0.0240226									0.00767283	-0.113564			0.00767283	-0.113564
EC 1.2.7.11	2-oxoacid oxidoreductase (ferredoxin)	536	100	0.449749	1.83194							0.0110181	-0.201279					0.0110181	-0.201279
EC 1.3.1.12	prephenate dehydrogenase	536	100	0.781098	0.994852			0.00801399	0.0781386									0.00801399	0.0781386
EC 1.3.1.14	dihydroorotate dehydrogenase (NAD(+))	536	100	0.13773	0.895403							0.0267143	-0.175274					0.0267143	-0.175274
EC 1.3.1.28	2,3-dihydro-2,3-dihydroxybenzoate dehydrogenase	526	98.1343	0	0.114432									0.0220713	0.0369197			0.0220713	0.0369197
EC 1.3.1.33	protochlorophyllide reductase	278	51.8657	0	0.0322053			0.00422117	-0.198367									0.00422117	-0.198367
EC 1.3.1.45	2'-hydroxyisoflavone reductase	532	99.2537	0	0.347916					0.00435662	0.0114956							0.00435662	0.0114956
EC 1.3.1.49	cis-3,4-dihydrophenanthrene-3,4-diol dehydrogenase	194	36.194	0	0.00614948	0.00568977	0.0245908											0.00568977	0.0245908
EC 1.3.1.58	2,3-dihydroxy-2,3-dihydro-p-cumate dehydrogenase	225	41.9776	0	0.117169					0.00655652	0.180489							0.00655652	0.180489
EC 1.3.1.75	3,8-divinyl protochlorophyllide a 8-vinyl-reductase	333	62.1269	0	0.016041	0.0035133	-0.218739							0.00662582	-0.222923			0.00662582	-0.222923
EC 1.3.1.83	geranylgeranyl diphosphate reductase	494	92.1642	0	0.0359834			0.0292864	-0.300003					0.00593681	-0.236666			0.0292864	-0.300003
EC 1.3.1.98	UDP-N-acetylmuramate dehydrogenase	536	100	0.856173	0.997855											0.0237978	0.0962575	0.0237978	0.0962575
EC 1.3.7.7	ferredoxin:protochlorophyllide reductase	520	97.0149	0	0.271049	0.0194979	-0.21177											0.0194979	-0.21177
EC 1.3.99.35	Transferred entry: 13715	488	91.0448	0	0.0841736			0.00943744	-0.268932									0.00943744	-0.268932
EC 1.4.1.9	leucine dehydrogenase	536	100	0.031317	0.641996	0.0148673	0.275361	0.00501323	0.185874									0.0148673	0.275361
EC 1.4.1.18	lysine 6-dehydrogenase	523	97.5746	0	0.152344					0.00581178	0.0147945			0.009071	0.0607434			0.009071	0.0607434
EC 1.4.3.4	monoamine oxidase	536	100	0.107712	0.799784					0.0381611	0.292642							0.0381611	0.292642
EC 1.4.3.10	putrescine oxidase	515	96.0821	0	0.551361									0.00515571	-0.0256844			0.00515571	-0.0256844
EC 1.4.3.19	glycine oxidase	536	100	0.216645	0.835926			0.011739	0.0157482									0.011739	0.0157482
EC 1.4.4.2	glycine dehydrogenase (aminomethyl-transferring)	536	100	1.21965	1.79358							0.0031604	-0.00660167					0.0031604	-0.00660167
EC 1.4.9.1	methylamine dehydrogenase (amicyanin)	462	86.194	0	0.110278			0.00808316	0.140797									0.00808316	0.140797
EC 1.4.99.5	glycine dehydrogenase (cyanide-forming)	333	62.1269	0	0.116203	0.00685426	-0.175837							0.00759426	-0.159732			0.00759426	-0.159732
EC 1.5.1.1	1-piperideine-2-carboxylate/1-pyrroline-2-carboxylate reductase [NAD(P)H]	292	54.4776	0	0.0275524	0.00401624	-0.139877	0.00390158	-0.126665									0.00401624	-0.139877
EC 1.5.1.7	saccharopine dehydrogenase (NAD+, L-lysine-forming)	532	99.2537	0	0.215336							0.0044343	0.0190692					0.0044343	0.0190692
EC 1.5.1.28	opine dehydrogenase	523	97.5746	0	0.149435									0.00404052	-0.165392			0.00404052	-0.165392
EC 1.5.3.7	L-pipecolate oxidase	422	78.7313	0	0.018999							0.0164113	-0.153756					0.0164113	-0.153756
EC 1.5.5.2	proline dehydrogenase	536	100	0.135244	0.742845	0.0756929	0.345829	0.0255165	0.320055					0.00421719	0.301213	0.00504004	0.208263	0.0756929	0.345829
EC 1.6.2.4	NADPH--hemoprotein reductase	535	99.8134	0	0.169546											0.00458164	-0.118045	0.00458164	-0.118045
EC 1.6.5.3	Transferred entry: 7112	536	100	4.40531	9.78894							0.0113509	-0.10048					0.0113509	-0.10048
EC 1.7.1.6	azobenzene reductase	276	51.4925	0	0.0339659					0.00461101	-0.162678			0.00395374	-0.0602115			0.00461101	-0.162678
EC 1.7.99.1	hydroxylamine reductase	532	99.2537	0	0.110165							0.00314058	-0.0980124	0.0226606	-0.126981			0.0226606	-0.126981
EC 1.8.1.9	thioredoxin-disulfide reductase	536	100	1.39526	2.88794											0.00495014	-0.011336	0.00495014	-0.011336
EC 1.8.3.1	sulfite oxidase	372	69.403	0	0.0621981					0.0117894	0.243135					0.0116223	-0.190412	0.0117894	0.243135
EC 1.8.4.2	protein-disulfide reductase (glutathione)	203	37.8731	0	0.0248252											0.00842467	-0.108648	0.00842467	-0.108648
EC 1.8.7.1	assimilatory sulfite reductase (ferredoxin)	536	100	0.0719521	0.688334											0.0203833	-0.0880538	0.0203833	-0.0880538
EC 1.8.7.2	ferredoxin:thioredoxin reductase	473	88.2463	0	0.0256028							0.00980373	-0.114783					0.00980373	-0.114783
EC 1.9.3.1	Transferred entry: 7119	536	100	2.63964	5.08457			0.00516154	0.203028			0.00632133	0.191909					0.00632133	0.191909
EC 1.12.1.2	hydrogen dehydrogenase	424	79.1045	0	0.154114					0.012355	-0.306773					0.00836384	0.108507	0.012355	-0.306773
EC 1.12.2.1	cytochrome-c3 hydrogenase	211	39.3657	0	0.00703273					0.00656401	0.229526					0.00455305	-0.145775	0.00656401	0.229526
EC 1.13.11.5	homogentisate 1,2-dioxygenase	536	100	0.103851	0.57486	0.0313593	-0.0351248	0.0100251	-0.101081					0.00541386	-0.154402			0.0313593	-0.0351248
EC 1.13.11.14	2,3-dihydroxybenzoate 3,4-dioxygenase	244	45.5224	0	0.232522					0.0193331	0.171829							0.0193331	0.171829
EC 1.13.11.38	1-hydroxy-2-naphthoate 1,2-dioxygenase	229	42.7239	0	0.011634			0.00613135	0.03294	0.00876984	0.0912828			0.00441444	-0.0846851			0.00876984	0.0912828
EC 1.13.11.52	indoleamine 2,3-dioxygenase	518	96.6418	0	0.114226											0.00646147	0.035235	0.00646147	0.035235
EC 1.13.11.80	(3,5-dihydroxyphenyl)acetyl-CoA 1,2-dioxygenase	413	77.0522	0	0.0445587											0.00775754	-0.153609	0.00775754	-0.153609
EC 1.14.11.1	gamma-butyrobetaine dioxygenase	472	88.0597	0	0.05413	0.00468712	-0.0791284											0.00468712	-0.0791284
EC 1.14.11.17	taurine dioxygenase	536	100	0.0456329	0.755114							0.00928854	0.169799					0.00928854	0.169799
EC 1.14.13.20	2,4-dichlorophenol 6-monooxygenase	526	98.1343	0	0.0820881											0.00994891	-0.208241	0.00994891	-0.208241
EC 1.14.13.106	Transferred entry: 1141539	468	87.3134	0	0.0649326							0.00535583	-0.219907					0.00535583	-0.219907
EC 1.14.13.107	limonene 1,2-monooxygenase	533	99.4403	0	0.197825					0.00401784	0.211438							0.00401784	0.211438
EC 1.14.13.114	6-hydroxynicotinate 3-monooxygenase	370	69.0299	0	0.0367594											0.00739519	-0.14751	0.00739519	-0.14751
EC 1.14.15.7	choline monooxygenase	521	97.2015	0	0.115482					0.0141333	-0.274228							0.0141333	-0.274228
EC 1.14.15.11	pentalenic acid synthase	513	95.709	0	0.0855332					0.00295552	-0.0568837							0.00295552	-0.0568837
EC 1.14.18.1	tyrosinase	523	97.5746	0	0.139013					0.00922169	-0.191766							0.00922169	-0.191766
EC 1.14.99.46	pyrimidine monooxygenase	492	91.791	0	0.0610203									0.00605798	-0.150237			0.00605798	-0.150237
EC 1.15.1.1	superoxide dismutase	536	100	1.12823	2.03028	0.00377928	0.233764			0.0035049	0.0787447							0.00377928	0.233764
EC 1.17.4.1	ribonucleoside-diphosphate reductase	536	100	1.46418	2.42988	0.0369321	0.30078	0.0304437	0.284627					0.0582575	0.33174			0.0582575	0.33174
EC 1.97.1.4	[formate-C-acetyltransferase]-activating enzyme	536	100	0.0557815	0.835768					0.0056166	0.138088							0.0056166	0.138088
EC 2.1.1.113	site-specific DNA-methyltransferase (cytosine-N4-specific)	393	73.3209	0	0.0146487					0.00723418	-0.132969							0.00723418	-0.132969
EC 2.1.1.157	sarcosine/dimethylglycine N-methyltransferase	324	60.4478	0	0.0396338									0.00418717	0.0515167	0.00475672	-0.034926	0.00475672	-0.034926
EC 2.1.1.178	16S rRNA (cytosine(1407)-C(5))-methyltransferase	245	45.709	0	0.0295605					0.00429066	-0.262366							0.00429066	-0.262366
EC 2.1.1.288	aklanonic acid methyltransferase	197	36.7537	0	0.026011											0.0172942	-0.24186	0.0172942	-0.24186
EC 2.1.3.9	N-acetylornithine carbamoyltransferase	536	100	0.000131056	0.178972											0.0226971	0.170044	0.0226971	0.170044
EC 2.1.4.1	glycine amidinotransferase	323	60.2612	0	0.0359752			0.00605421	-0.227777							0.00648494	-0.139983	0.00648494	-0.139983
EC 2.2.1.1	transketolase	536	100	1.19395	2.41247							0.00809963	-0.0432171					0.00809963	-0.0432171
EC 2.2.1.2	transaldolase	536	100	0.955286	1.2787							0.00968013	-0.0915585					0.00968013	-0.0915585
EC 2.3.1.35	glutamate N-acetyltransferase	536	100	0.652362	0.978571									0.00574241	0.0546176			0.00574241	0.0546176
EC 2.3.1.39	[acyl-carrier-protein] S-malonyltransferase	536	100	0.924308	1.18312					0.0215016	-0.100737							0.0215016	-0.100737
EC 2.3.1.82	aminoglycoside 6'-N-acetyltransferase	536	100	0.0510511	0.380958							0.00375465	0.163997					0.00375465	0.163997
EC 2.3.1.117	2,3,4,5-tetrahydropyridine-2,6-dicarboxylate N-succinyltransferase	536	100	0.139722	0.87203							0.0137776	0.164759			0.00634524	0.0120675	0.0137776	0.164759
EC 2.3.1.165	6-methylsalicylic acid synthase	348	64.9254	0	0.0277745			0.00498604	0.129606									0.00498604	0.129606
EC 2.3.1.179	beta-ketoacyl-[acyl-carrier-protein] synthase II	536	100	1.09953	1.99199							0.0125064	0.0723978					0.0125064	0.0723978
EC 2.3.1.184	acyl-homoserine-lactone synthase	527	98.3209	0	0.154372									0.00375414	-0.105472	0.00959557	-0.0196144	0.00959557	-0.0196144
EC 2.3.1.234	N(6)-L-threonylcarbamoyladenine synthase	536	100	0.895036	1.04372											0.0106618	0.166963	0.0106618	0.166963
EC 2.3.2.3	lysyltransferase	536	100	0.0170563	0.383085			0.00551676	0.173912									0.00551676	0.173912
EC 2.3.2.4	Transferred entry: 4329	411	76.6791	0	0.0208799							0.0054463	-0.0674517					0.0054463	-0.0674517
EC 2.3.2.21	cyclo(L-tyrosyl-L-tyrosyl) synthase	197	36.7537	0	0.034551											0.00551488	0.068991	0.00551488	0.068991
EC 2.3.3.5	2-methylcitrate synthase	536	100	0.000287571	0.607068									0.00505728	-0.0140142			0.00505728	-0.0140142
EC 2.3.3.8	ATP citrate synthase	451	84.1418	0	0.0512056							0.00333708	-0.12026					0.00333708	-0.12026
EC 2.4.1.1	glycogen phosphorylase	536	100	0.594872	0.918149	0.00458281	-0.260731											0.00458281	-0.260731
EC 2.4.1.4	amylosucrase	531	99.0672	0	0.174853	0.0058135	-0.23821											0.0058135	-0.23821
EC 2.4.1.8	maltose phosphorylase	469	87.5	0	0.207011	0.0128617	0.223508					0.00706149	0.146487					0.0128617	0.223508
EC 2.4.1.13	sucrose synthase	258	48.1343	0	0.0216703	0.0209715	-0.265419	0.00543042	-0.199965					0.0248016	-0.302343			0.0248016	-0.302343
EC 2.4.1.52	poly(glycerol-phosphate) alpha-glucosyltransferase	447	83.3955	0	0.0785214	0.00402086	0.102064			0.00569349	0.179968							0.00569349	0.179968
EC 2.4.1.161	oligosaccharide 4-alpha-D-glucosyltransferase	296	55.2239	0	0.023733					0.00299828	-0.15475							0.00299828	-0.15475
EC 2.4.1.173	sterol 3beta-glucosyltransferase	497	92.7239	0	0.0300906					0.00403981	-0.249652							0.00403981	-0.249652
EC 2.4.1.212	hyaluronan synthase	512	95.5224	0	0.122562											0.00805372	-0.15987	0.00805372	-0.15987
EC 2.4.1.217	mannosyl-3-phosphoglycerate synthase	334	62.3134	0	0.0202475					0.00369975	0.13869					0.00705792	-0.19377	0.00705792	-0.19377
EC 2.4.1.227	undecaprenyldiphospho-muramoylpentapeptide beta-N-acetylglucosaminyltransferase	536	100	0.891761	1.16429	0.00346567	0.0878245											0.00346567	0.0878245
EC 2.4.1.230	kojibiose phosphorylase	194	36.194	0	0.0063056					0.00491187	-0.153525							0.00491187	-0.153525
EC 2.4.2.37	NAD+---dinitrogen-reductase ADP-D-ribosyltransferase	366	68.2836	0	0.0889309	0.00873299	0.135648									0.0349391	0.103516	0.0349391	0.103516
EC 2.4.2.52	triphosphoribosyl-dephospho-CoA synthase	536	100	0.00437818	0.185355	0.00437127	-0.0218366											0.00437127	-0.0218366
EC 2.5.1.21	squalene synthase	535	99.8134	0	0.171102	0.00379446	0.109779											0.00379446	0.109779
EC 2.5.1.32	15-cis-phytoene synthase	536	100	0.207346	0.971972	0.0190496	-0.0184514											0.0190496	-0.0184514
EC 2.5.1.115	homogentisate phytyltransferase	291	54.291	0	0.0373967	0.00571441	-0.208128											0.00571441	-0.208128
EC 2.6.1.9	histidinol-phosphate transaminase	536	100	1.20573	2.64974									0.00739208	0.0414968			0.00739208	0.0414968
EC 2.6.1.82	putrescine--2-oxoglutarate transaminase	519	96.8284	0	0.117822					0.0127488	-0.185999							0.0127488	-0.185999
EC 2.6.1.96	4-aminobutyrate--pyruvate transaminase	536	100	0.00273946	0.208622											0.0246249	-0.228079	0.0246249	-0.228079
EC 2.6.1.98	UDP-2-acetamido-2-deoxy-ribo-hexuluronate aminotransferase	442	82.4627	0	0.122167	0.00390686	0.152228					0.00403518	0.102076					0.00403518	0.102076
EC 2.6.1.103	(S)-3,5-dihydroxyphenylglycine transaminase	472	88.0597	0	0.0659487											0.0131167	-0.106636	0.0131167	-0.106636
EC 2.7.1.4	fructokinase	536	100	0.402174	1.56251									0.00546166	0.123399			0.00546166	0.123399
EC 2.7.1.25	adenylyl-sulfate kinase	536	100	0.383343	1.28414							0.045559	0.0174425					0.045559	0.0174425
EC 2.7.1.36	mevalonate kinase	533	99.4403	0	0.209675					0.0133396	-0.211978							0.0133396	-0.211978
EC 2.7.1.47	D-ribulokinase	373	69.5896	0	0.123141											0.00531355	-0.0513506	0.00531355	-0.0513506
EC 2.7.1.119	hygromycin-B 7''-O-kinase	517	96.4552	0	0.148293					0.0274264	0.228158							0.0274264	0.228158
EC 2.7.1.165	glycerate 2-kinase	243	45.3358	0	0.00836568			0.0107843	-0.262721									0.0107843	-0.262721
EC 2.7.1.184	sulfofructose kinase	536	100	0.00143786	0.409157			0.00541432	0.0970316									0.00541432	0.0970316
EC 2.7.2.2	carbamate kinase	536	100	0.0453642	0.385524							0.017887	-0.258399					0.017887	-0.258399
EC 2.7.2.4	aspartate kinase	536	100	0.91036	2.00402											0.00719017	0.147798	0.00719017	0.147798
EC 2.7.6.3	2-amino-4-hydroxy-6-hydroxymethyldihydropteridine diphosphokinase	536	100	0.880064	1.11886									0.0189263	0.278366			0.0189263	0.278366
EC 2.7.7.41	phosphatidate cytidylyltransferase	536	100	0.89061	1.04996							0.00834412	0.0903247					0.00834412	0.0903247
EC 2.7.7.49	RNA-directed DNA polymerase	534	99.6269	0	0.102192									0.00536999	-0.219612			0.00536999	-0.219612
EC 2.7.7.67	CDP-2,3-bis-(O-geranylgeranyl)-sn-glycerol synthase	474	88.4328	0	0.0451842							0.00376545	-0.024831					0.00376545	-0.024831
EC 2.7.7.72	CCA tRNA nucleotidyltransferase	536	100	0.17885	0.826579	0.014378	0.0293565									0.00849536	0.0578104	0.014378	0.0293565
EC 2.7.8.7	holo-[acyl-carrier-protein] synthase	536	100	0.644913	0.988417							0.00916201	0.044298					0.00916201	0.044298
EC 2.7.8.34	CDP-L-myo-inositol myo-inositolphosphotransferase	331	61.7537	0	0.00989841					0.00666521	-0.0849852	0.00510853	-0.178849					0.00666521	-0.0849852
EC 2.7.10.2	non-specific protein-tyrosine kinase	527	98.3209	0	0.14826									0.00447899	-0.211796			0.00447899	-0.211796
EC 2.7.14.1	protein arginine kinase	536	100	0.0109735	0.574575	0.00609811	0.183788											0.00609811	0.183788
EC 2.8.1.10	thiazole synthase	536	100	0.535354	0.922831	0.00496103	0.0754552	0.00479941	-0.11327			0.0123449	-0.0545179					0.0123449	-0.0545179
EC 2.8.3.15	succinyl-CoA:(R)-benzylsuccinate CoA-transferase	350	65.2985	0	0.0226486	0.00368846	-0.165391	0.00706075	-0.209307							0.00566254	-0.175621	0.00706075	-0.209307
EC 3.1.1.3	triacylglycerol lipase	535	99.8134	0	0.258796							0.00487504	0.0252721					0.00487504	0.0252721
EC 3.1.1.81	quorum-quenching N-acyl-homoserine lactonase	452	84.3284	0	0.054661					0.0442248	0.22162			0.00386922	-0.108298			0.0442248	0.22162
EC 3.1.2.20	acyl-CoA hydrolase	188	35.0746	0	0.0190516			0.0117331	-0.151598					0.005139	-0.216637			0.0117331	-0.151598
EC 3.1.3.3	phosphoserine phosphatase	536	100	0.869202	1.70008											0.00461863	0.00448439	0.00461863	0.00448439
EC 3.1.3.5	5'-nucleotidase	536	100	0.841118	1.63682			0.0563122	0.327839			0.0347186	0.278612					0.0563122	0.327839
EC 3.1.4.12	sphingomyelin phosphodiesterase	434	80.9701	0	0.047211									0.00431302	-0.214972			0.00431302	-0.214972
EC 3.1.4.17	3',5'-cyclic-nucleotide phosphodiesterase	501	93.4701	0	0.065776	0.00361384	-0.0729977			0.00404581	-0.190512							0.00404581	-0.190512
EC 3.1.6.1	arylsulfatase (type I)	536	100	0.0503212	0.892172							0.015677	0.125594					0.015677	0.125594
EC 3.1.6.6	choline-sulfatase	535	99.8134	0	0.200624			0.0125763	0.241869									0.0125763	0.241869
EC 3.1.12.1	5' to 3' exodeoxyribonuclease (nucleoside 3'-phosphate-forming)	534	99.6269	0	0.145307									0.0100334	-0.212818			0.0100334	-0.212818
EC 3.1.13.3	oligonucleotidase	536	100	0.128995	0.890502			0.00602172	-0.259658									0.00602172	-0.259658
EC 3.1.21.5	type III site-specific deoxyribonuclease	522	97.3881	0	0.1653			0.0163206	0.272672									0.0163206	0.272672
EC 3.1.22.4	Transferred entry: 312110	536	100	0.430682	0.997855									0.0079003	0.0133873			0.0079003	0.0133873
EC 3.2.1.3	glucan 1,4-alpha-glucosidase	528	98.5075	0	0.139056			0.0132048	-0.235485			0.0282421	-0.222179	0.0044225	-0.224369			0.0282421	-0.222179
EC 3.2.1.18	exo-alpha-sialidase	535	99.8134	0	0.148595							0.00513467	-0.121933					0.00513467	-0.121933
EC 3.2.1.24	alpha-mannosidase	536	100	0.0273783	0.69737											0.00538415	-0.128473	0.00538415	-0.128473
EC 3.2.1.40	alpha-L-rhamnosidase	536	100	0.0648034	1.09201	0.00551587	0.0530299							0.0038211	0.0704441			0.00551587	0.0530299
EC 3.2.1.180	unsaturated chondroitin disaccharide hydrolase	488	91.0448	0	0.210889											0.0108803	-0.141369	0.0108803	-0.141369
EC 3.3.2.8	limonene-1,2-epoxide hydrolase	533	99.4403	0	0.184437					0.0032088	0.157059							0.0032088	0.157059
EC 3.3.2.9	microsomal epoxide hydrolase	498	92.9104	0	0.0387872			0.027698	-0.225295									0.027698	-0.225295
EC 3.4.11.19	D-stereospecific aminopeptidase	536	100	0.0218544	0.470134			0.00894689	0.213603									0.00894689	0.213603
EC 3.4.21.53	endopeptidase La	536	100	0.443298	1.36849											0.0049278	0.109243	0.0049278	0.109243
EC 3.4.23.36	signal peptidase II	536	100	0.919442	1.05005									0.0196383	0.207642			0.0196383	0.207642
EC 3.4.24.3	microbial collagenase	501	93.4701	0	0.0772736	0.00516752	0.0541207									0.00493513	0.0597235	0.00516752	0.0541207
EC 3.4.24.20	peptidyl-Lys metalloendopeptidase	351	65.4851	0	0.0366252											0.00465387	0.0218248	0.00465387	0.0218248
EC 3.4.24.25	vibriolysin	383	71.4552	0	0.134692			0.0163384	0.282686									0.0163384	0.282686
EC 3.4.24.56	insulysin	264	49.2537	0	0.0187188									0.00444584	-0.204991			0.00444584	-0.204991
EC 3.5.1.9	arylformamidase	536	100	0.0224003	0.516566			0.00392811	0.184951									0.00392811	0.184951
EC 3.5.1.23	ceramidase	455	84.8881	0	0.0307638									0.00383357	-0.00404329			0.00383357	-0.00404329
EC 3.5.1.56	N,N-dimethylformamidase	530	98.8806	0	0.407054											0.0372073	-0.235472	0.0372073	-0.235472
EC 3.5.3.7	guanidinobutyrase	435	81.1567	0	0.0614098	0.0051755	-0.142558											0.0051755	-0.142558
EC 3.5.3.13	formimidoylglutamate deiminase	536	100	0.00103937	0.196375			0.004467	0.202031									0.004467	0.202031
EC 3.5.3.17	guanidinopropionase	493	91.9776	0	0.036771					0.00767735	-0.0621821							0.00767735	-0.0621821
EC 3.5.4.12	dCMP deaminase	536	100	0.0520529	0.689821							0.00452702	-0.0235593					0.00452702	-0.0235593
EC 3.5.4.13	dCTP deaminase	536	100	0.273355	0.901683									0.00547143	0.0908871			0.00547143	0.0908871
EC 3.5.5.1	nitrilase	536	100	0.000448682	0.196247							0.00646119	0.0342179					0.00646119	0.0342179
EC 3.6.1.15	nucleoside-triphosphate phosphatase	327	61.0075	0	0.0471779											0.00650831	-0.112793	0.00650831	-0.112793
EC 3.6.1.31	phosphoribosyl-ATP diphosphatase	536	100	0.81971	1.32558			0.0069672	0.228885									0.0069672	0.228885
EC 3.6.3.3	Transferred entry: 72221	536	100	0.123289	1.65565	0.00655626	0.00575538											0.00655626	0.00575538
EC 3.6.3.12	Transferred entry: 7226	536	100	0.527025	1.72116	0.0182517	0.0256953											0.0182517	0.0256953
EC 3.6.3.27	Transferred entry: 7321	536	100	0.822973	1.24705	0.00417592	0.00795199											0.00417592	0.00795199
EC 3.6.3.30	Transferred entry: 7227	536	100	0.254159	0.996282					0.0295047	-0.242291							0.0295047	-0.242291
EC 3.6.3.55	Transferred entry: 7326	535	99.8134	0	0.100651					0.00656556	-0.145174							0.00656556	-0.145174
EC 3.7.1.2	fumarylacetoacetase	536	100	0.159183	0.698309			0.00483378	-0.146691									0.00483378	-0.146691
EC 3.7.1.12	cobalt-precorrin 5A hydrolase	536	100	0.0543494	0.365648											0.00746298	-0.18905	0.00746298	-0.18905
EC 3.8.1.3	haloacetate dehalogenase	536	100	0.012492	0.366609	0.004818	-0.125919									0.0254569	-0.199013	0.0254569	-0.199013
EC 4.1.1.3	Transferred entry: 411112 and 7242	536	100	0.012012	0.219235									0.00438897	-0.165679			0.00438897	-0.165679
EC 4.1.1.4	acetoacetate decarboxylase	536	100	0.000372986	0.271079					0.0526657	0.273631							0.0526657	0.273631
EC 4.1.1.5	acetolactate decarboxylase	473	88.2463	0	0.0366306			0.0079261	0.0106036	0.0047373	-0.00940081	0.00338572	-0.0838072					0.0079261	0.0106036
EC 4.1.1.23	orotidine-5'-phosphate decarboxylase	536	100	0.898489	1.00944											0.00460417	0.114872	0.00460417	0.114872
EC 4.1.1.28	aromatic-L-amino-acid decarboxylase	536	100	0.00718071	0.284718									0.00411338	-0.198597			0.00411338	-0.198597
EC 4.1.1.55	4,5-dihydroxyphthalate decarboxylase	518	96.6418	0	0.152465											0.0213196	-0.0383282	0.0213196	-0.0383282
EC 4.1.1.79	sulfopyruvate decarboxylase	517	96.4552	0	0.03565							0.00675575	-0.239788					0.00675575	-0.239788
EC 4.1.1.96	carboxynorspermidine decarboxylase	533	99.4403	0	0.208151							0.00749823	0.141082					0.00749823	0.141082
EC 4.1.2.44	2,3-epoxybenzoyl-CoA dihydrolase	531	99.0672	0	0.167406							0.00398074	0.0408737					0.00398074	0.0408737
EC 4.1.3.30	methylisocitrate lyase	536	100	0.031702	0.66115			0.0180043	0.239049									0.0180043	0.239049
EC 4.1.3.34	citryl-CoA lyase	536	100	0.180141	1.44543							0.0263116	0.144888					0.0263116	0.144888
EC 4.1.3.45	3-hydroxybenzoate synthase	460	85.8209	0	0.169842					0.00935265	-0.184832							0.00935265	-0.184832
EC 4.1.99.2	tyrosine phenol-lyase	435	81.1567	0	0.0224409			0.0165681	-0.259374									0.0165681	-0.259374
EC 4.1.99.14	spore photoproduct lyase	535	99.8134	0	0.551301									0.00399972	0.012434			0.00399972	0.012434
EC 4.2.1.7	altronate dehydratase	536	100	0.0142252	0.335068							0.00518057	0.153643					0.00518057	0.153643
EC 4.2.1.10	3-dehydroquinate dehydratase	536	100	0.910639	1.11339											0.0140615	0.061758	0.0140615	0.061758
EC 4.2.1.40	glucarate dehydratase	536	100	0.00384185	0.534258									0.00496983	-0.083555			0.00496983	-0.083555
EC 4.2.1.42	galactarate dehydratase	534	99.6269	0	0.1714							0.00675601	0.0389437					0.00675601	0.0389437
EC 4.2.1.45	CDP-glucose 4,6-dehydratase	536	100	0.0251742	0.333307					0.00290942	0.264983							0.00290942	0.264983
EC 4.2.1.57	isohexenylglutaconyl-CoA hydratase	512	95.5224	0	0.0823116			0.00568504	-0.170167									0.00568504	-0.170167
EC 4.2.1.77	trans-L-3-hydroxyproline dehydratase	532	99.2537	0	0.0697647	0.00658323	-0.210481											0.00658323	-0.210481
EC 4.2.1.79	2-methylcitrate dehydratase	536	100	0.0361588	0.664091			0.0127959	0.199782			0.00639853	0.0143842	0.00886298	0.00590633			0.0127959	0.199782
EC 4.2.1.96	4a-hydroxytetrahydrobiopterin dehydratase	536	100	0.350964	0.958706					0.00411311	-0.0150938	0.00317211	0.175947					0.00411311	-0.0150938
EC 4.2.1.116	3-hydroxypropionyl-CoA dehydratase	495	92.3507	0	0.0366516			0.0304212	-0.278619									0.0304212	-0.278619
EC 4.2.99.21	isochorismate lyase	536	100	0.0139523	0.471655			0.00712091	0.138603									0.00712091	0.138603
EC 4.3.1.2	methylaspartate ammonia-lyase	460	85.8209	0	0.0204109					0.00396076	0.0406538							0.00396076	0.0406538
EC 4.3.2.3	ureidoglycolate lyase	536	100	0.00122297	0.211686							0.0047862	0.0784168					0.0047862	0.0784168
EC 4.99.1.5	Transferred entry: 4812	352	65.6716	0	0.120158			0.0109394	0.180974					0.00899085	0.0683917			0.0109394	0.180974
EC 5.1.2.2	mandelate racemase	516	96.2687	0	0.159954					0.0279157	0.248317							0.0279157	0.248317
EC 5.1.3.23	UDP-2,3-diacetamido-2,3-dideoxyglucuronic acid 2-epimerase	534	99.6269	0	0.258483	0.00568524	0.0332594							0.00926208	0.0929132			0.00926208	0.0929132
EC 5.3.1.5	xylose isomerase	536	100	0.186876	0.645573							0.00321173	0.139877					0.00321173	0.139877
EC 5.3.1.6	ribose-5-phosphate isomerase	536	100	1.00054	1.77401	0.0464063	0.223225							0.0302646	0.221727			0.0464063	0.223225
EC 5.3.1.8	mannose-6-phosphate isomerase	536	100	0.624544	1.38392											0.00646673	-0.0698164	0.00646673	-0.0698164
EC 5.3.1.14	L-rhamnose isomerase	536	100	0.0389562	0.47915	0.00382283	-0.00918752											0.00382283	-0.00918752
EC 5.3.1.25	L-fucose isomerase	436	81.3433	0	0.0105918					0.00395592	0.0298851							0.00395592	0.0298851
EC 5.3.3.4	muconolactone Delta-isomerase	532	99.2537	0	0.1048											0.00678263	-0.207266	0.00678263	-0.207266
EC 5.4.2.6	beta-phosphoglucomutase	527	98.3209	0	0.414766											0.00591094	0.153311	0.00591094	0.153311
EC 5.4.2.7	phosphopentomutase	536	100	0.0756814	0.77143	0.00390923	-0.0229106											0.00390923	-0.0229106
EC 5.4.99.1	methylaspartate mutase	485	90.4851	0	0.0969704					0.0060403	-0.203962							0.0060403	-0.203962
EC 5.4.99.15	(1->4)-alpha-D-glucan 1-alpha-D-glucosylmutase	536	100	0.088645	0.622075	0.0293096	-0.164686									0.0101392	-0.140083	0.0293096	-0.164686
EC 5.4.99.16	maltose alpha-D-glucosyltransferase	536	100	0.121216	1.05426	0.0116091	-0.0521771											0.0116091	-0.0521771
EC 5.4.99.22	23S rRNA pseudouridine(2605) synthase	536	100	0.906112	1.11411			0.0167849	0.301647									0.0167849	0.301647
