# Supplementary material for: Rethreading the needle: A novel molecular index of soil health (MISH) using microbial functional genes to predict soil health management
Source: PLoS One. 2024 Dec 2;19(12):e0314072. doi: 10.1371/journal.pone.0314072 (PMC11611206; doi:10.1371/journal.pone.0314072)
Supplement: S2 Table — (XLSX) [file pone.0314072.s005.xlsx]

## Sheet: Table S2
S2 Table. The KEGG pathways of all enzymes with high gains.
EC Number	Name	KEGG Level 2 Pathways
EC 1.1.1.21	aldose reductase	Carbohydrate metabolism	Lipid metabolism	Metabolism of cofactors and vitamins
EC 1.1.1.28	D-lactate dehydrogenase	Carbohydrate metabolism
EC 1.1.1.35	3-hydroxyacyl-CoA dehydrogenase	Carbohydrate metabolism	Lipid metabolism	Amino acid metabolism	Metabolism of other amino acids	Metabolism of terpenoids and polyketides	Xenobiotics biodegradation and metabolism	Energy metabolism	Transport and catabolism	Endocrine system
EC 1.1.1.37	malate dehydrogenase	Carbohydrate metabolism	Energy metabolism	Amino acid metabolism	Excretory system
EC 1.1.1.67	mannitol 2-dehydrogenase	Carbohydrate metabolism
EC 1.1.1.87	homoisocitrate dehydrogenase	Energy metabolism	Amino acid metabolism
EC 1.1.1.91	aryl-alcohol dehydrogenase (NADP(+))
EC 1.1.1.95	phosphoglycerate dehydrogenase	Energy metabolism	Amino acid metabolism
EC 1.1.1.108	carnitine 3-dehydrogenase
EC 1.1.1.169	2-dehydropantoate 2-reductase	Metabolism of cofactors and vitamins
EC 1.1.1.202	1,3-propanediol dehydrogenase	Carbohydrate metabolism	Lipid metabolism
EC 1.1.1.203	uronate dehydrogenase	Carbohydrate metabolism
EC 1.1.1.291	2-hydroxymethylglutarate dehydrogenase	Metabolism of cofactors and vitamins
EC 1.1.1.294	chlorophyll(ide) b reductase	Metabolism of cofactors and vitamins
EC 1.1.1.302	2,5-diamino-6-(ribosylamino)-4(3H)-pyrimidinone 5'-phosphate reductase	Metabolism of cofactors and vitamins
EC 1.1.1.336	UDP-N-acetyl-D-mannosamine dehydrogenase	Carbohydrate metabolism	Glycan biosynthesis and metabolism	Signal transduction	Cellular community - prokaryotes
EC 1.1.1.338	(2R)-3-sulfolactate dehydrogenase (NADP(+))	Amino acid metabolism
EC 1.1.1.339	dTDP-6-deoxy-L-talose 4-dehydrogenase (NAD+)	Glycan biosynthesis and metabolism	Metabolism of terpenoids and polyketides
EC 1.1.1.346	2,5-didehydrogluconate reductase
EC 1.1.1.350	ureidoglycolate dehydrogenase (NAD(+))	Nucleotide metabolism
EC 1.1.1.371	scyllo-inositol 2-dehydrogenase (NADP(+))	Carbohydrate metabolism
EC 1.1.1.381	3-hydroxy acid dehydrogenase	Nucleotide metabolism	Amino acid metabolism
EC 1.1.1.385	dihydroanticapsin 7-dehydrogenase	Biosynthesis of other secondary metabolites
EC 1.2.1.9	glyceraldehyde-3-phosphate dehydrogenase	Carbohydrate metabolism
EC 1.2.1.19	aminobutyraldehyde dehydrogenase	Amino acid metabolism	Metabolism of other amino acids
EC 1.2.1.28	benzaldehyde dehydrogenase (NAD(+))	Amino acid metabolism	Xenobiotics biodegradation and metabolism
EC 1.2.3.3	pyruvate oxidase	Carbohydrate metabolism
EC 1.2.4.2	oxoglutarate dehydrogenase (succinyl-transferring)	Carbohydrate metabolism	Metabolism of cofactors and vitamins
EC 1.2.7.4	anaerobic carbon-monoxide dehydrogenase	Energy metabolism	Xenobiotics biodegradation and metabolism
EC 1.2.7.11	2-oxoacid oxidoreductase (ferredoxin)	Carbohydrate metabolism	Energy metabolism
EC 1.3.1.12	prephenate dehydrogenase	Amino acid metabolism	Biosynthesis of other secondary metabolites
EC 1.3.1.14	dihydroorotate dehydrogenase (NAD(+))	Nucleotide metabolism
EC 1.3.1.28	2,3-dihydro-2,3-dihydroxybenzoate dehydrogenase	Metabolism of terpenoids and polyketides
EC 1.3.1.33	protochlorophyllide reductase	Metabolism of cofactors and vitamins
EC 1.3.1.45	2'-hydroxyisoflavone reductase	Biosynthesis of other secondary metabolites
EC 1.3.1.49	cis-3,4-dihydrophenanthrene-3,4-diol dehydrogenase	Xenobiotics biodegradation and metabolism
EC 1.3.1.58	2,3-dihydroxy-2,3-dihydro-p-cumate dehydrogenase	Xenobiotics biodegradation and metabolism
EC 1.3.1.75	3,8-divinyl protochlorophyllide a 8-vinyl-reductase	Metabolism of cofactors and vitamins
EC 1.3.1.83	geranylgeranyl diphosphate reductase	Metabolism of cofactors and vitamins	Metabolism of terpenoids and polyketides
EC 1.3.1.98	UDP-N-acetylmuramate dehydrogenase	Carbohydrate metabolism	Glycan biosynthesis and metabolism
EC 1.3.7.7	ferredoxin:protochlorophyllide reductase	Metabolism of cofactors and vitamins
EC 1.3.99.35	Transferred entry: 13715
EC 1.4.1.9	leucine dehydrogenase	Amino acid metabolism
EC 1.4.1.18	lysine 6-dehydrogenase	Biosynthesis of other secondary metabolites
EC 1.4.3.4	monoamine oxidase	Amino acid metabolism	Biosynthesis of other secondary metabolites	Xenobiotics biodegradation and metabolism	Nervous system
EC 1.4.3.10	putrescine oxidase	Amino acid metabolism
EC 1.4.3.19	glycine oxidase	Metabolism of cofactors and vitamins
EC 1.4.4.2	glycine dehydrogenase (aminomethyl-transferring)	Carbohydrate metabolism	Amino acid metabolism	Metabolism of cofactors and vitamins
EC 1.4.9.1	methylamine dehydrogenase (amicyanin)	Energy metabolism
EC 1.4.99.5	glycine dehydrogenase (cyanide-forming)	Metabolism of other amino acids
EC 1.5.1.1	1-piperideine-2-carboxylate/1-pyrroline-2-carboxylate reductase [NAD(P)H]	Amino acid metabolism	Biosynthesis of other secondary metabolites
EC 1.5.1.7	saccharopine dehydrogenase (NAD+, L-lysine-forming)	Amino acid metabolism
EC 1.5.1.28	opine dehydrogenase
EC 1.5.3.7	L-pipecolate oxidase	Amino acid metabolism	Transport and catabolism
EC 1.5.5.2	proline dehydrogenase	Amino acid metabolism
EC 1.6.2.4	NADPH--hemoprotein reductase	Lipid metabolism	Amino acid metabolism	Xenobiotics biodegradation and metabolism
EC 1.6.5.3	Transferred entry: 7112
EC 1.7.1.6	azobenzene reductase
EC 1.7.99.1	hydroxylamine reductase	Energy metabolism
EC 1.8.1.9	thioredoxin-disulfide reductase	Metabolism of other amino acids
EC 1.8.3.1	sulfite oxidase	Energy metabolism
EC 1.8.4.2	protein-disulfide reductase (glutathione)	Metabolism of other amino acids
EC 1.8.7.1	assimilatory sulfite reductase (ferredoxin)	Energy metabolism
EC 1.8.7.2	ferredoxin:thioredoxin reductase
EC 1.9.3.1	Transferred entry: 7119
EC 1.12.1.2	hydrogen dehydrogenase
EC 1.12.2.1	cytochrome-c3 hydrogenase
EC 1.13.11.5	homogentisate 1,2-dioxygenase	Amino acid metabolism	Xenobiotics biodegradation and metabolism
EC 1.13.11.14	2,3-dihydroxybenzoate 3,4-dioxygenase	Xenobiotics biodegradation and metabolism
EC 1.13.11.38	1-hydroxy-2-naphthoate 1,2-dioxygenase	Xenobiotics biodegradation and metabolism
EC 1.13.11.52	indoleamine 2,3-dioxygenase	Amino acid metabolism
EC 1.13.11.80	(3,5-dihydroxyphenyl)acetyl-CoA 1,2-dioxygenase	Metabolism of terpenoids and polyketides
EC 1.14.11.1	gamma-butyrobetaine dioxygenase	Amino acid metabolism
EC 1.14.11.17	taurine dioxygenase	Energy metabolism	Metabolism of other amino acids
EC 1.14.13.20	2,4-dichlorophenol 6-monooxygenase	Xenobiotics biodegradation and metabolism
EC 1.14.13.106	Transferred entry: 1141539
EC 1.14.13.107	limonene 1,2-monooxygenase	Metabolism of terpenoids and polyketides
EC 1.14.13.114	6-hydroxynicotinate 3-monooxygenase	Metabolism of cofactors and vitamins
EC 1.14.15.7	choline monooxygenase	Amino acid metabolism
EC 1.14.15.11	pentalenic acid synthase	Biosynthesis of other secondary metabolites
EC 1.14.18.1	tyrosinase	Amino acid metabolism	Biosynthesis of other secondary metabolites	Endocrine system
EC 1.14.99.46	pyrimidine monooxygenase	Nucleotide metabolism
EC 1.15.1.1	superoxide dismutase	Signal transduction	Transport and catabolism
EC 1.17.4.1	ribonucleoside-diphosphate reductase	Nucleotide metabolism	Metabolism of other amino acids	Xenobiotics biodegradation and metabolism	Cell growth and death	Immune system
EC 1.97.1.4	[formate-C-acetyltransferase]-activating enzyme
EC 2.1.1.113	site-specific DNA-methyltransferase (cytosine-N4-specific)
EC 2.1.1.157	sarcosine/dimethylglycine N-methyltransferase	Amino acid metabolism
EC 2.1.1.178	16S rRNA (cytosine(1407)-C(5))-methyltransferase
EC 2.1.1.288	aklanonic acid methyltransferase	Metabolism of terpenoids and polyketides
EC 2.1.3.9	N-acetylornithine carbamoyltransferase	Amino acid metabolism
EC 2.1.4.1	glycine amidinotransferase	Amino acid metabolism
EC 2.2.1.1	transketolase	Carbohydrate metabolism	Energy metabolism	Metabolism of terpenoids and polyketides
EC 2.2.1.2	transaldolase	Carbohydrate metabolism
EC 2.3.1.35	glutamate N-acetyltransferase	Amino acid metabolism
EC 2.3.1.39	[acyl-carrier-protein] S-malonyltransferase	Lipid metabolism	Biosynthesis of other secondary metabolites
EC 2.3.1.82	aminoglycoside 6'-N-acetyltransferase
EC 2.3.1.117	2,3,4,5-tetrahydropyridine-2,6-dicarboxylate N-succinyltransferase	Amino acid metabolism
EC 2.3.1.165	6-methylsalicylic acid synthase	Metabolism of terpenoids and polyketides
EC 2.3.1.179	beta-ketoacyl-[acyl-carrier-protein] synthase II	Lipid metabolism	Metabolism of cofactors and vitamins
EC 2.3.1.184	acyl-homoserine-lactone synthase	Amino acid metabolism	Signal transduction	Cellular community - prokaryotes
EC 2.3.1.234	N(6)-L-threonylcarbamoyladenine synthase
EC 2.3.2.3	lysyltransferase	Signal transduction
EC 2.3.2.4	Transferred entry: 4329
EC 2.3.2.21	cyclo(L-tyrosyl-L-tyrosyl) synthase
EC 2.3.3.5	2-methylcitrate synthase	Carbohydrate metabolism
EC 2.3.3.8	ATP citrate synthase	Carbohydrate metabolism	Energy metabolism
EC 2.4.1.1	glycogen phosphorylase	Carbohydrate metabolism	Cell growth and death	Cellular community - prokaryotes	Endocrine system
EC 2.4.1.4	amylosucrase	Carbohydrate metabolism
EC 2.4.1.8	maltose phosphorylase	Carbohydrate metabolism
EC 2.4.1.13	sucrose synthase	Carbohydrate metabolism
EC 2.4.1.52	poly(glycerol-phosphate) alpha-glucosyltransferase	Glycan biosynthesis and metabolism
EC 2.4.1.161	oligosaccharide 4-alpha-D-glucosyltransferase
EC 2.4.1.173	sterol 3beta-glucosyltransferase
EC 2.4.1.212	hyaluronan synthase
EC 2.4.1.217	mannosyl-3-phosphoglycerate synthase	Carbohydrate metabolism
EC 2.4.1.227	undecaprenyldiphospho-muramoylpentapeptide beta-N-acetylglucosaminyltransferase	Glycan biosynthesis and metabolism	Cell growth and death
EC 2.4.1.230	kojibiose phosphorylase
EC 2.4.2.37	NAD+---dinitrogen-reductase ADP-D-ribosyltransferase
EC 2.4.2.52	triphosphoribosyl-dephospho-CoA synthase	Signal transduction
EC 2.5.1.21	squalene synthase	Lipid metabolism	Metabolism of terpenoids and polyketides
EC 2.5.1.32	15-cis-phytoene synthase	Metabolism of terpenoids and polyketides
EC 2.5.1.115	homogentisate phytyltransferase	Metabolism of cofactors and vitamins
EC 2.6.1.9	histidinol-phosphate transaminase	Amino acid metabolism	Biosynthesis of other secondary metabolites
EC 2.6.1.82	putrescine--2-oxoglutarate transaminase	Amino acid metabolism
EC 2.6.1.96	4-aminobutyrate--pyruvate transaminase	Carbohydrate metabolism	Amino acid metabolism
EC 2.6.1.98	UDP-2-acetamido-2-deoxy-ribo-hexuluronate aminotransferase	Carbohydrate metabolism	Glycan biosynthesis and metabolism
EC 2.6.1.103	(S)-3,5-dihydroxyphenylglycine transaminase	Metabolism of terpenoids and polyketides	Biosynthesis of other secondary metabolites
EC 2.7.1.4	fructokinase	Carbohydrate metabolism
EC 2.7.1.25	adenylyl-sulfate kinase	Energy metabolism	Nucleotide metabolism	Metabolism of other amino acids	Biosynthesis of other secondary metabolites
EC 2.7.1.36	mevalonate kinase	Metabolism of terpenoids and polyketides	Transport and catabolism
EC 2.7.1.47	D-ribulokinase	Carbohydrate metabolism
EC 2.7.1.119	hygromycin-B 7''-O-kinase
EC 2.7.1.165	glycerate 2-kinase	Carbohydrate metabolism	Energy metabolism	Lipid metabolism	Amino acid metabolism
EC 2.7.1.184	sulfofructose kinase
EC 2.7.2.2	carbamate kinase	Energy metabolism	Nucleotide metabolism	Amino acid metabolism
EC 2.7.2.4	aspartate kinase	Amino acid metabolism	Biosynthesis of other secondary metabolites	Metabolism of other amino acids
EC 2.7.6.3	2-amino-4-hydroxy-6-hydroxymethyldihydropteridine diphosphokinase	Metabolism of cofactors and vitamins
EC 2.7.7.41	phosphatidate cytidylyltransferase	Lipid metabolism	Signal transduction
EC 2.7.7.49	RNA-directed DNA polymerase	Information processing in viruses
EC 2.7.7.67	CDP-2,3-bis-(O-geranylgeranyl)-sn-glycerol synthase	Lipid metabolism
EC 2.7.7.72	CCA tRNA nucleotidyltransferase
EC 2.7.8.7	holo-[acyl-carrier-protein] synthase	Metabolism of cofactors and vitamins
EC 2.7.8.34	CDP-L-myo-inositol myo-inositolphosphotransferase	Carbohydrate metabolism
EC 2.7.10.2	non-specific protein-tyrosine kinase	Signal transduction	Transport and catabolism	Cell growth and death	Cellular community - eukaryotes	Cell motility	Immune system	Endocrine system	Nervous system	Sensory system	Development and regeneration
EC 2.7.14.1	protein arginine kinase
EC 2.8.1.10	thiazole synthase	Metabolism of cofactors and vitamins
EC 2.8.3.15	succinyl-CoA:(R)-benzylsuccinate CoA-transferase	Xenobiotics biodegradation and metabolism
EC 3.1.1.3	triacylglycerol lipase	Lipid metabolism	Transport and catabolism	Endocrine system	Digestive system
EC 3.1.1.81	quorum-quenching N-acyl-homoserine lactonase	Cellular community - prokaryotes
EC 3.1.2.20	acyl-CoA hydrolase
EC 3.1.3.3	phosphoserine phosphatase	Energy metabolism	Amino acid metabolism
EC 3.1.3.5	5'-nucleotidase	Nucleotide metabolism	Metabolism of cofactors and vitamins
EC 3.1.4.12	sphingomyelin phosphodiesterase	Lipid metabolism	Signal transduction	Transport and catabolism	Cell growth and death
EC 3.1.4.17	3',5'-cyclic-nucleotide phosphodiesterase	Nucleotide metabolism	Signal transduction	Endocrine system	Sensory system
EC 3.1.6.1	arylsulfatase (type I)	Lipid metabolism
EC 3.1.6.6	choline-sulfatase
EC 3.1.12.1	5' to 3' exodeoxyribonuclease (nucleoside 3'-phosphate-forming)
EC 3.1.13.3	oligonucleotidase	Energy metabolism
EC 3.1.21.5	type III site-specific deoxyribonuclease
EC 3.1.22.4	Transferred entry: 312110
EC 3.2.1.3	glucan 1,4-alpha-glucosidase	Carbohydrate metabolism	Digestive system
EC 3.2.1.18	exo-alpha-sialidase	Lipid metabolism	Glycan biosynthesis and metabolism	Information processing in viruses	Transport and catabolism
EC 3.2.1.24	alpha-mannosidase	Glycan biosynthesis and metabolism	Transport and catabolism
EC 3.2.1.40	alpha-L-rhamnosidase	Biosynthesis of other secondary metabolites
EC 3.2.1.180	unsaturated chondroitin disaccharide hydrolase
EC 3.3.2.8	limonene-1,2-epoxide hydrolase	Metabolism of terpenoids and polyketides
EC 3.3.2.9	microsomal epoxide hydrolase	Xenobiotics biodegradation and metabolism	Digestive system
EC 3.4.11.19	D-stereospecific aminopeptidase
EC 3.4.21.53	endopeptidase La	Cell growth and death
EC 3.4.23.36	signal peptidase II	Folding, sorting and degradation
EC 3.4.24.3	microbial collagenase
EC 3.4.24.20	peptidyl-Lys metalloendopeptidase
EC 3.4.24.25	vibriolysin	Cellular community - prokaryotes
EC 3.4.24.56	insulysin	Information processing in viruses
EC 3.5.1.9	arylformamidase	Carbohydrate metabolism	Amino acid metabolism
EC 3.5.1.23	ceramidase	Lipid metabolism	Signal transduction	Transport and catabolism
EC 3.5.1.56	N,N-dimethylformamidase	Carbohydrate metabolism
EC 3.5.3.7	guanidinobutyrase	Amino acid metabolism	Metabolism of other amino acids
EC 3.5.3.13	formimidoylglutamate deiminase	Amino acid metabolism
EC 3.5.3.17	guanidinopropionase	Amino acid metabolism
EC 3.5.4.12	dCMP deaminase	Nucleotide metabolism
EC 3.5.4.13	dCTP deaminase	Nucleotide metabolism
EC 3.5.5.1	nitrilase	Energy metabolism	Amino acid metabolism	Metabolism of other amino acids	Xenobiotics biodegradation and metabolism
EC 3.6.1.15	nucleoside-triphosphate phosphatase	Nucleotide metabolism	Metabolism of cofactors and vitamins	Information processing in viruses
EC 3.6.1.31	phosphoribosyl-ATP diphosphatase	Amino acid metabolism
EC 3.6.3.3	Transferred entry: 72221
EC 3.6.3.12	Transferred entry: 7226
EC 3.6.3.27	Transferred entry: 7321
EC 3.6.3.30	Transferred entry: 7227
EC 3.6.3.55	Transferred entry: 7326
EC 3.7.1.2	fumarylacetoacetase	Amino acid metabolism	Xenobiotics biodegradation and metabolism
EC 3.7.1.12	cobalt-precorrin 5A hydrolase	Metabolism of cofactors and vitamins
EC 3.8.1.3	haloacetate dehalogenase	Xenobiotics biodegradation and metabolism
EC 4.1.1.3	Transferred entry: 411112 and 7242
EC 4.1.1.4	acetoacetate decarboxylase	Carbohydrate metabolism
EC 4.1.1.5	acetolactate decarboxylase	Carbohydrate metabolism
EC 4.1.1.23	orotidine-5'-phosphate decarboxylase	Nucleotide metabolism	Xenobiotics biodegradation and metabolism
EC 4.1.1.28	aromatic-L-amino-acid decarboxylase	Amino acid metabolism	Biosynthesis of other secondary metabolites	Nervous system
EC 4.1.1.55	4,5-dihydroxyphthalate decarboxylase	Xenobiotics biodegradation and metabolism
EC 4.1.1.79	sulfopyruvate decarboxylase	Energy metabolism
EC 4.1.1.96	carboxynorspermidine decarboxylase	Amino acid metabolism
EC 4.1.2.44	2,3-epoxybenzoyl-CoA dihydrolase	Xenobiotics biodegradation and metabolism
EC 4.1.3.30	methylisocitrate lyase	Carbohydrate metabolism
EC 4.1.3.34	citryl-CoA lyase	Energy metabolism	Signal transduction
EC 4.1.3.45	3-hydroxybenzoate synthase	Amino acid metabolism	Metabolism of cofactors and vitamins
EC 4.1.99.2	tyrosine phenol-lyase	Amino acid metabolism
EC 4.1.99.14	spore photoproduct lyase
EC 4.2.1.7	altronate dehydratase	Carbohydrate metabolism
EC 4.2.1.10	3-dehydroquinate dehydratase	Amino acid metabolism	Biosynthesis of other secondary metabolites
EC 4.2.1.40	glucarate dehydratase	Carbohydrate metabolism
EC 4.2.1.42	galactarate dehydratase	Carbohydrate metabolism
EC 4.2.1.45	CDP-glucose 4,6-dehydratase	Carbohydrate metabolism	Glycan biosynthesis and metabolism
EC 4.2.1.57	isohexenylglutaconyl-CoA hydratase	Metabolism of terpenoids and polyketides
EC 4.2.1.77	trans-L-3-hydroxyproline dehydratase	Amino acid metabolism
EC 4.2.1.79	2-methylcitrate dehydratase	Carbohydrate metabolism
EC 4.2.1.96	4a-hydroxytetrahydrobiopterin dehydratase	Metabolism of cofactors and vitamins
EC 4.2.1.116	3-hydroxypropionyl-CoA dehydratase	Energy metabolism
EC 4.2.99.21	isochorismate lyase	Metabolism of terpenoids and polyketides
EC 4.3.1.2	methylaspartate ammonia-lyase	Carbohydrate metabolism
EC 4.3.2.3	ureidoglycolate lyase	Nucleotide metabolism
EC 4.99.1.5	Transferred entry: 4812
EC 5.1.2.2	mandelate racemase	Xenobiotics biodegradation and metabolism
EC 5.1.3.23	UDP-2,3-diacetamido-2,3-dideoxyglucuronic acid 2-epimerase	Carbohydrate metabolism	Glycan biosynthesis and metabolism
EC 5.3.1.5	xylose isomerase	Carbohydrate metabolism
EC 5.3.1.6	ribose-5-phosphate isomerase	Carbohydrate metabolism	Energy metabolism
EC 5.3.1.8	mannose-6-phosphate isomerase	Carbohydrate metabolism	Glycan biosynthesis and metabolism	Cellular community - prokaryotes
EC 5.3.1.14	L-rhamnose isomerase	Carbohydrate metabolism
EC 5.3.1.25	L-fucose isomerase	Carbohydrate metabolism
EC 5.3.3.4	muconolactone Delta-isomerase	Xenobiotics biodegradation and metabolism
EC 5.4.2.6	beta-phosphoglucomutase	Carbohydrate metabolism
EC 5.4.2.7	phosphopentomutase	Carbohydrate metabolism	Nucleotide metabolism
EC 5.4.99.1	methylaspartate mutase	Carbohydrate metabolism
EC 5.4.99.15	(1->4)-alpha-D-glucan 1-alpha-D-glucosylmutase	Carbohydrate metabolism
EC 5.4.99.16	maltose alpha-D-glucosyltransferase	Carbohydrate metabolism
EC 5.4.99.22	23S rRNA pseudouridine(2605) synthase
