# Supplementary material for: Rethreading the needle: A novel molecular index of soil health (MISH) using microbial functional genes to predict soil health management
Source: PLoS One. 2024 Dec 2;19(12):e0314072. doi: 10.1371/journal.pone.0314072 (PMC11611206; doi:10.1371/journal.pone.0314072)
Supplement: S3 Table — (XLSX) [file pone.0314072.s006.xlsx]

## Sheet: Table S3
S3 Table. The enzyme classes of all enzymes with high gains.
EC Number	Name	Class	Sub-class	Sub-sub-class
EC 1.1.1.21	aldose reductase	Oxidoreductases	Acting on the CH-OH group of donors.	With NAD(+) or NADP(+) as acceptor.
EC 1.1.1.28	D-lactate dehydrogenase	Oxidoreductases	Acting on the CH-OH group of donors.	With NAD(+) or NADP(+) as acceptor.
EC 1.1.1.35	3-hydroxyacyl-CoA dehydrogenase	Oxidoreductases	Acting on the CH-OH group of donors.	With NAD(+) or NADP(+) as acceptor.
EC 1.1.1.37	malate dehydrogenase	Oxidoreductases	Acting on the CH-OH group of donors.	With NAD(+) or NADP(+) as acceptor.
EC 1.1.1.67	mannitol 2-dehydrogenase	Oxidoreductases	Acting on the CH-OH group of donors.	With NAD(+) or NADP(+) as acceptor.
EC 1.1.1.87	homoisocitrate dehydrogenase	Oxidoreductases	Acting on the CH-OH group of donors.	With NAD(+) or NADP(+) as acceptor.
EC 1.1.1.91	aryl-alcohol dehydrogenase (NADP(+))	Oxidoreductases	Acting on the CH-OH group of donors.	With NAD(+) or NADP(+) as acceptor.
EC 1.1.1.95	phosphoglycerate dehydrogenase	Oxidoreductases	Acting on the CH-OH group of donors.	With NAD(+) or NADP(+) as acceptor.
EC 1.1.1.108	carnitine 3-dehydrogenase	Oxidoreductases	Acting on the CH-OH group of donors.	With NAD(+) or NADP(+) as acceptor.
EC 1.1.1.169	2-dehydropantoate 2-reductase	Oxidoreductases	Acting on the CH-OH group of donors.	With NAD(+) or NADP(+) as acceptor.
EC 1.1.1.202	1,3-propanediol dehydrogenase	Oxidoreductases	Acting on the CH-OH group of donors.	With NAD(+) or NADP(+) as acceptor.
EC 1.1.1.203	uronate dehydrogenase	Oxidoreductases	Acting on the CH-OH group of donors.	With NAD(+) or NADP(+) as acceptor.
EC 1.1.1.291	2-hydroxymethylglutarate dehydrogenase	Oxidoreductases	Acting on the CH-OH group of donors.	With NAD(+) or NADP(+) as acceptor.
EC 1.1.1.294	chlorophyll(ide) b reductase	Oxidoreductases	Acting on the CH-OH group of donors.	With NAD(+) or NADP(+) as acceptor.
EC 1.1.1.302	2,5-diamino-6-(ribosylamino)-4(3H)-pyrimidinone 5'-phosphate reductase	Oxidoreductases	Acting on the CH-OH group of donors.	With NAD(+) or NADP(+) as acceptor.
EC 1.1.1.336	UDP-N-acetyl-D-mannosamine dehydrogenase	Oxidoreductases	Acting on the CH-OH group of donors.	With NAD(+) or NADP(+) as acceptor.
EC 1.1.1.338	(2R)-3-sulfolactate dehydrogenase (NADP(+))	Oxidoreductases	Acting on the CH-OH group of donors.	With NAD(+) or NADP(+) as acceptor.
EC 1.1.1.339	dTDP-6-deoxy-L-talose 4-dehydrogenase (NAD+)	Oxidoreductases	Acting on the CH-OH group of donors.	With NAD(+) or NADP(+) as acceptor.
EC 1.1.1.346	2,5-didehydrogluconate reductase	Oxidoreductases	Acting on the CH-OH group of donors.	With NAD(+) or NADP(+) as acceptor.
EC 1.1.1.350	ureidoglycolate dehydrogenase (NAD(+))	Oxidoreductases	Acting on the CH-OH group of donors.	With NAD(+) or NADP(+) as acceptor.
EC 1.1.1.371	scyllo-inositol 2-dehydrogenase (NADP(+))	Oxidoreductases	Acting on the CH-OH group of donors.	With NAD(+) or NADP(+) as acceptor.
EC 1.1.1.381	3-hydroxy acid dehydrogenase	Oxidoreductases	Acting on the CH-OH group of donors.	With NAD(+) or NADP(+) as acceptor.
EC 1.1.1.385	dihydroanticapsin 7-dehydrogenase	Oxidoreductases	Acting on the CH-OH group of donors.	With NAD(+) or NADP(+) as acceptor.
EC 1.2.1.9	glyceraldehyde-3-phosphate dehydrogenase	Oxidoreductases	Acting on the aldehyde or oxo group of donors.	With NAD(+) or NADP(+) as acceptor.
EC 1.2.1.19	aminobutyraldehyde dehydrogenase	Oxidoreductases	Acting on the aldehyde or oxo group of donors.	With NAD(+) or NADP(+) as acceptor.
EC 1.2.1.28	benzaldehyde dehydrogenase (NAD(+))	Oxidoreductases	Acting on the aldehyde or oxo group of donors.	With NAD(+) or NADP(+) as acceptor.
EC 1.2.3.3	pyruvate oxidase	Oxidoreductases	Acting on the aldehyde or oxo group of donors.	With oxygen as acceptor.
EC 1.2.4.2	oxoglutarate dehydrogenase (succinyl-transferring)	Oxidoreductases	Acting on the aldehyde or oxo group of donors.	With a disulfide as acceptor.
EC 1.2.7.4	anaerobic carbon-monoxide dehydrogenase	Oxidoreductases	Acting on the aldehyde or oxo group of donors.	With an iron-sulfur protein as acceptor.
EC 1.2.7.11	2-oxoacid oxidoreductase (ferredoxin)	Oxidoreductases	Acting on the aldehyde or oxo group of donors.	With an iron-sulfur protein as acceptor.
EC 1.3.1.12	prephenate dehydrogenase	Oxidoreductases	Acting on the CH-CH group of donors.	With NAD(+) or NADP(+) as acceptor.
EC 1.3.1.14	dihydroorotate dehydrogenase (NAD(+))	Oxidoreductases	Acting on the CH-CH group of donors.	With NAD(+) or NADP(+) as acceptor.
EC 1.3.1.28	2,3-dihydro-2,3-dihydroxybenzoate dehydrogenase	Oxidoreductases	Acting on the CH-CH group of donors.	With NAD(+) or NADP(+) as acceptor.
EC 1.3.1.33	protochlorophyllide reductase	Oxidoreductases	Acting on the CH-CH group of donors.	With NAD(+) or NADP(+) as acceptor.
EC 1.3.1.45	2'-hydroxyisoflavone reductase	Oxidoreductases	Acting on the CH-CH group of donors.	With NAD(+) or NADP(+) as acceptor.
EC 1.3.1.49	cis-3,4-dihydrophenanthrene-3,4-diol dehydrogenase	Oxidoreductases	Acting on the CH-CH group of donors.	With NAD(+) or NADP(+) as acceptor.
EC 1.3.1.58	2,3-dihydroxy-2,3-dihydro-p-cumate dehydrogenase	Oxidoreductases	Acting on the CH-CH group of donors.	With NAD(+) or NADP(+) as acceptor.
EC 1.3.1.75	3,8-divinyl protochlorophyllide a 8-vinyl-reductase	Oxidoreductases	Acting on the CH-CH group of donors.	With NAD(+) or NADP(+) as acceptor.
EC 1.3.1.83	geranylgeranyl diphosphate reductase	Oxidoreductases	Acting on the CH-CH group of donors.	With NAD(+) or NADP(+) as acceptor.
EC 1.3.1.98	UDP-N-acetylmuramate dehydrogenase	Oxidoreductases	Acting on the CH-CH group of donors.	With NAD(+) or NADP(+) as acceptor.
EC 1.3.7.7	ferredoxin:protochlorophyllide reductase	Oxidoreductases	Acting on the CH-CH group of donors.	With an iron-sulfur protein as acceptor.
EC 1.3.99.35	Transferred entry: 13715	Oxidoreductases	Acting on the CH-CH group of donors.	With other acceptors.
EC 1.4.1.9	leucine dehydrogenase	Oxidoreductases	Acting on the CH-NH2 group of donors.	With NAD(+) or NADP(+) as acceptor.
EC 1.4.1.18	lysine 6-dehydrogenase	Oxidoreductases	Acting on the CH-NH2 group of donors.	With NAD(+) or NADP(+) as acceptor.
EC 1.4.3.4	monoamine oxidase	Oxidoreductases	Acting on the CH-NH2 group of donors.	With oxygen as acceptor.
EC 1.4.3.10	putrescine oxidase	Oxidoreductases	Acting on the CH-NH2 group of donors.	With oxygen as acceptor.
EC 1.4.3.19	glycine oxidase	Oxidoreductases	Acting on the CH-NH2 group of donors.	With oxygen as acceptor.
EC 1.4.4.2	glycine dehydrogenase (aminomethyl-transferring)	Oxidoreductases	Acting on the CH-NH2 group of donors.	With a disulfide as acceptor.
EC 1.4.9.1	methylamine dehydrogenase (amicyanin)	Oxidoreductases	Acting on the CH-NH2 group of donors.	With a copper protein as acceptor.
EC 1.4.99.5	glycine dehydrogenase (cyanide-forming)	Oxidoreductases	Acting on the CH-NH2 group of donors.	With other acceptors.
EC 1.5.1.1	1-piperideine-2-carboxylate/1-pyrroline-2-carboxylate reductase [NAD(P)H]	Oxidoreductases	Acting on the CH-NH group of donors.	With NAD(+) or NADP(+) as acceptor.
EC 1.5.1.7	saccharopine dehydrogenase (NAD+, L-lysine-forming)	Oxidoreductases	Acting on the CH-NH group of donors.	With NAD(+) or NADP(+) as acceptor.
EC 1.5.1.28	opine dehydrogenase	Oxidoreductases	Acting on the CH-NH group of donors.	With NAD(+) or NADP(+) as acceptor.
EC 1.5.3.7	L-pipecolate oxidase	Oxidoreductases	Acting on the CH-NH group of donors.	With oxygen as acceptor.
EC 1.5.5.2	proline dehydrogenase	Oxidoreductases	Acting on the CH-NH group of donors.	With a quinone or similar compound as acceptor.
EC 1.6.2.4	NADPH--hemoprotein reductase	Oxidoreductases	Acting on NADH or NADPH.	With a heme protein as acceptor.
EC 1.6.5.3	Transferred entry: 7112	Oxidoreductases	Acting on NADH or NADPH.	With a quinone or similar compound as acceptor.
EC 1.7.1.6	azobenzene reductase	Oxidoreductases	Acting on other nitrogenous compounds as donors.	With NAD(+) or NADP(+) as acceptor.
EC 1.7.99.1	hydroxylamine reductase	Oxidoreductases	Acting on other nitrogenous compounds as donors.	With other acceptors.
EC 1.8.1.9	thioredoxin-disulfide reductase	Oxidoreductases	Acting on a sulfur group of donors.	With NAD(+) or NADP(+) as acceptor.
EC 1.8.3.1	sulfite oxidase	Oxidoreductases	Acting on a sulfur group of donors.	With oxygen as acceptor.
EC 1.8.4.2	protein-disulfide reductase (glutathione)	Oxidoreductases	Acting on a sulfur group of donors.	With a disulfide as acceptor.
EC 1.8.7.1	assimilatory sulfite reductase (ferredoxin)	Oxidoreductases	Acting on a sulfur group of donors.	With an iron-sulfur protein as acceptor.
EC 1.8.7.2	ferredoxin:thioredoxin reductase	Oxidoreductases	Acting on a sulfur group of donors.	With an iron-sulfur protein as acceptor.
EC 1.9.3.1	Transferred entry: 7119	Oxidoreductases	Acting on a heme group of donors.	With oxygen as acceptor.
EC 1.12.1.2	hydrogen dehydrogenase	Oxidoreductases	Acting on hydrogen as donors.	With NAD(+) or NADP(+) as acceptor.
EC 1.12.2.1	cytochrome-c3 hydrogenase	Oxidoreductases	Acting on hydrogen as donors.	With a cytochrome as acceptor.
EC 1.13.11.5	homogentisate 1,2-dioxygenase	Oxidoreductases	Acting on single donors with incorporation of molecular oxygen (oxygenases). The oxygen incorporated need not be derived from O2.	With incorporation of two atoms of oxygen.
EC 1.13.11.14	2,3-dihydroxybenzoate 3,4-dioxygenase	Oxidoreductases	Acting on single donors with incorporation of molecular oxygen (oxygenases). The oxygen incorporated need not be derived from O2.	With incorporation of two atoms of oxygen.
EC 1.13.11.38	1-hydroxy-2-naphthoate 1,2-dioxygenase	Oxidoreductases	Acting on single donors with incorporation of molecular oxygen (oxygenases). The oxygen incorporated need not be derived from O2.	With incorporation of two atoms of oxygen.
EC 1.13.11.52	indoleamine 2,3-dioxygenase	Oxidoreductases	Acting on single donors with incorporation of molecular oxygen (oxygenases). The oxygen incorporated need not be derived from O2.	With incorporation of two atoms of oxygen.
EC 1.13.11.80	(3,5-dihydroxyphenyl)acetyl-CoA 1,2-dioxygenase	Oxidoreductases	Acting on single donors with incorporation of molecular oxygen (oxygenases). The oxygen incorporated need not be derived from O2.	With incorporation of two atoms of oxygen.
EC 1.14.11.1	gamma-butyrobetaine dioxygenase	Oxidoreductases	Acting on paired donors, with incorporation or reduction of molecular oxygen. The oxygen incorporated need not be derived from O2.	With 2-oxoglutarate as one donor, and incorporation of one atom each of oxygen into both donors.
EC 1.14.11.17	taurine dioxygenase	Oxidoreductases	Acting on paired donors, with incorporation or reduction of molecular oxygen. The oxygen incorporated need not be derived from O2.	With 2-oxoglutarate as one donor, and incorporation of one atom each of oxygen into both donors.
EC 1.14.13.20	2,4-dichlorophenol 6-monooxygenase	Oxidoreductases	Acting on paired donors, with incorporation or reduction of molecular oxygen. The oxygen incorporated need not be derived from O2.	With NADH or NADPH as one donor, and incorporation of one atom of oxygen.
EC 1.14.13.106	Transferred entry: 1141539	Oxidoreductases	Acting on paired donors, with incorporation or reduction of molecular oxygen. The oxygen incorporated need not be derived from O2.	With NADH or NADPH as one donor, and incorporation of one atom of oxygen.
EC 1.14.13.107	limonene 1,2-monooxygenase	Oxidoreductases	Acting on paired donors, with incorporation or reduction of molecular oxygen. The oxygen incorporated need not be derived from O2.	With NADH or NADPH as one donor, and incorporation of one atom of oxygen.
EC 1.14.13.114	6-hydroxynicotinate 3-monooxygenase	Oxidoreductases	Acting on paired donors, with incorporation or reduction of molecular oxygen. The oxygen incorporated need not be derived from O2.	With NADH or NADPH as one donor, and incorporation of one atom of oxygen.
EC 1.14.15.7	choline monooxygenase	Oxidoreductases	Acting on paired donors, with incorporation or reduction of molecular oxygen. The oxygen incorporated need not be derived from O2.	With reduced iron-sulfur protein as one donor, and incorporation of one atom of oxygen.
EC 1.14.15.11	pentalenic acid synthase	Oxidoreductases	Acting on paired donors, with incorporation or reduction of molecular oxygen. The oxygen incorporated need not be derived from O2.	With reduced iron-sulfur protein as one donor, and incorporation of one atom of oxygen.
EC 1.14.18.1	tyrosinase	Oxidoreductases	Acting on paired donors, with incorporation or reduction of molecular oxygen. The oxygen incorporated need not be derived from O2.	With another compound as one donor, and incorporation of one atom of oxygen.
EC 1.14.99.46	pyrimidine monooxygenase	Oxidoreductases	Acting on paired donors, with incorporation or reduction of molecular oxygen. The oxygen incorporated need not be derived from O2.	Miscellaneous.
EC 1.15.1.1	superoxide dismutase	Oxidoreductases	Acting on superoxide as acceptor.	Acting on superoxide as acceptor.
EC 1.17.4.1	ribonucleoside-diphosphate reductase	Oxidoreductases	Acting on CH or CH2 groups.	With a disulfide as acceptor.
EC 1.97.1.4	[formate-C-acetyltransferase]-activating enzyme	Oxidoreductases	Other oxidoreductases.	Other oxidoreductases.
EC 2.1.1.113	site-specific DNA-methyltransferase (cytosine-N4-specific)	Transferases	Transferring one-carbon groups.	Methyltransferases.
EC 2.1.1.157	sarcosine/dimethylglycine N-methyltransferase	Transferases	Transferring one-carbon groups.	Methyltransferases.
EC 2.1.1.178	16S rRNA (cytosine(1407)-C(5))-methyltransferase	Transferases	Transferring one-carbon groups.	Methyltransferases.
EC 2.1.1.288	aklanonic acid methyltransferase	Transferases	Transferring one-carbon groups.	Methyltransferases.
EC 2.1.3.9	N-acetylornithine carbamoyltransferase	Transferases	Transferring one-carbon groups.	Carboxy- and carbamoyltransferases.
EC 2.1.4.1	glycine amidinotransferase	Transferases	Transferring one-carbon groups.	Amidinotransferases.
EC 2.2.1.1	transketolase	Transferases	Transferring aldehyde or ketonic groups.	Transketolases and transaldolases.
EC 2.2.1.2	transaldolase	Transferases	Transferring aldehyde or ketonic groups.	Transketolases and transaldolases.
EC 2.3.1.35	glutamate N-acetyltransferase	Transferases	Acyltransferases.	Transferring groups other than amino-acyl groups.
EC 2.3.1.39	[acyl-carrier-protein] S-malonyltransferase	Transferases	Acyltransferases.	Transferring groups other than amino-acyl groups.
EC 2.3.1.82	aminoglycoside 6'-N-acetyltransferase	Transferases	Acyltransferases.	Transferring groups other than amino-acyl groups.
EC 2.3.1.117	2,3,4,5-tetrahydropyridine-2,6-dicarboxylate N-succinyltransferase	Transferases	Acyltransferases.	Transferring groups other than amino-acyl groups.
EC 2.3.1.165	6-methylsalicylic acid synthase	Transferases	Acyltransferases.	Transferring groups other than amino-acyl groups.
EC 2.3.1.179	beta-ketoacyl-[acyl-carrier-protein] synthase II	Transferases	Acyltransferases.	Transferring groups other than amino-acyl groups.
EC 2.3.1.184	acyl-homoserine-lactone synthase	Transferases	Acyltransferases.	Transferring groups other than amino-acyl groups.
EC 2.3.1.234	N(6)-L-threonylcarbamoyladenine synthase	Transferases	Acyltransferases.	Transferring groups other than amino-acyl groups.
EC 2.3.2.3	lysyltransferase	Transferases	Acyltransferases.	Aminoacyltransferases.
EC 2.3.2.4	Transferred entry: 4329	Transferases	Acyltransferases.	Aminoacyltransferases.
EC 2.3.2.21	cyclo(L-tyrosyl-L-tyrosyl) synthase	Transferases	Acyltransferases.	Aminoacyltransferases.
EC 2.3.3.5	2-methylcitrate synthase	Transferases	Acyltransferases.	Acyl groups converted into alkyl groups on transfer.
EC 2.3.3.8	ATP citrate synthase	Transferases	Acyltransferases.	Acyl groups converted into alkyl groups on transfer.
EC 2.4.1.1	glycogen phosphorylase	Transferases	Glycosyltransferases.	Hexosyltransferases.
EC 2.4.1.4	amylosucrase	Transferases	Glycosyltransferases.	Hexosyltransferases.
EC 2.4.1.8	maltose phosphorylase	Transferases	Glycosyltransferases.	Hexosyltransferases.
EC 2.4.1.13	sucrose synthase	Transferases	Glycosyltransferases.	Hexosyltransferases.
EC 2.4.1.52	poly(glycerol-phosphate) alpha-glucosyltransferase	Transferases	Glycosyltransferases.	Hexosyltransferases.
EC 2.4.1.161	oligosaccharide 4-alpha-D-glucosyltransferase	Transferases	Glycosyltransferases.	Hexosyltransferases.
EC 2.4.1.173	sterol 3beta-glucosyltransferase	Transferases	Glycosyltransferases.	Hexosyltransferases.
EC 2.4.1.212	hyaluronan synthase	Transferases	Glycosyltransferases.	Hexosyltransferases.
EC 2.4.1.217	mannosyl-3-phosphoglycerate synthase	Transferases	Glycosyltransferases.	Hexosyltransferases.
EC 2.4.1.227	undecaprenyldiphospho-muramoylpentapeptide beta-N-acetylglucosaminyltransferase	Transferases	Glycosyltransferases.	Hexosyltransferases.
EC 2.4.1.230	kojibiose phosphorylase	Transferases	Glycosyltransferases.	Hexosyltransferases.
EC 2.4.2.37	NAD+---dinitrogen-reductase ADP-D-ribosyltransferase	Transferases	Glycosyltransferases.	Pentosyltransferases.
EC 2.4.2.52	triphosphoribosyl-dephospho-CoA synthase	Transferases	Glycosyltransferases.	Pentosyltransferases.
EC 2.5.1.21	squalene synthase	Transferases	Transferring alkyl or aryl groups, other than methyl groups.	Transferring alkyl or aryl groups, other than methyl groups.
EC 2.5.1.32	15-cis-phytoene synthase	Transferases	Transferring alkyl or aryl groups, other than methyl groups.	Transferring alkyl or aryl groups, other than methyl groups.
EC 2.5.1.115	homogentisate phytyltransferase	Transferases	Transferring alkyl or aryl groups, other than methyl groups.	Transferring alkyl or aryl groups, other than methyl groups.
EC 2.6.1.9	histidinol-phosphate transaminase	Transferases	Transferring nitrogenous groups.	Transaminases.
EC 2.6.1.82	putrescine--2-oxoglutarate transaminase	Transferases	Transferring nitrogenous groups.	Transaminases.
EC 2.6.1.96	4-aminobutyrate--pyruvate transaminase	Transferases	Transferring nitrogenous groups.	Transaminases.
EC 2.6.1.98	UDP-2-acetamido-2-deoxy-ribo-hexuluronate aminotransferase	Transferases	Transferring nitrogenous groups.	Transaminases.
EC 2.6.1.103	(S)-3,5-dihydroxyphenylglycine transaminase	Transferases	Transferring nitrogenous groups.	Transaminases.
EC 2.7.1.4	fructokinase	Transferases	Transferring phosphorus-containing groups.	Phosphotransferases with an alcohol group as acceptor.
EC 2.7.1.25	adenylyl-sulfate kinase	Transferases	Transferring phosphorus-containing groups.	Phosphotransferases with an alcohol group as acceptor.
EC 2.7.1.36	mevalonate kinase	Transferases	Transferring phosphorus-containing groups.	Phosphotransferases with an alcohol group as acceptor.
EC 2.7.1.47	D-ribulokinase	Transferases	Transferring phosphorus-containing groups.	Phosphotransferases with an alcohol group as acceptor.
EC 2.7.1.119	hygromycin-B 7''-O-kinase	Transferases	Transferring phosphorus-containing groups.	Phosphotransferases with an alcohol group as acceptor.
EC 2.7.1.165	glycerate 2-kinase	Transferases	Transferring phosphorus-containing groups.	Phosphotransferases with an alcohol group as acceptor.
EC 2.7.1.184	sulfofructose kinase	Transferases	Transferring phosphorus-containing groups.	Phosphotransferases with an alcohol group as acceptor.
EC 2.7.2.2	carbamate kinase	Transferases	Transferring phosphorus-containing groups.	Phosphotransferases with a carboxy group as acceptor.
EC 2.7.2.4	aspartate kinase	Transferases	Transferring phosphorus-containing groups.	Phosphotransferases with a carboxy group as acceptor.
EC 2.7.6.3	2-amino-4-hydroxy-6-hydroxymethyldihydropteridine diphosphokinase	Transferases	Transferring phosphorus-containing groups.	Diphosphotransferases.
EC 2.7.7.41	phosphatidate cytidylyltransferase	Transferases	Transferring phosphorus-containing groups.	Nucleotidyltransferases.
EC 2.7.7.49	RNA-directed DNA polymerase	Transferases	Transferring phosphorus-containing groups.	Nucleotidyltransferases.
EC 2.7.7.67	CDP-2,3-bis-(O-geranylgeranyl)-sn-glycerol synthase	Transferases	Transferring phosphorus-containing groups.	Nucleotidyltransferases.
EC 2.7.7.72	CCA tRNA nucleotidyltransferase	Transferases	Transferring phosphorus-containing groups.	Nucleotidyltransferases.
EC 2.7.8.7	holo-[acyl-carrier-protein] synthase	Transferases	Transferring phosphorus-containing groups.	Transferases for other substituted phosphate groups.
EC 2.7.8.34	CDP-L-myo-inositol myo-inositolphosphotransferase	Transferases	Transferring phosphorus-containing groups.	Transferases for other substituted phosphate groups.
EC 2.7.10.2	non-specific protein-tyrosine kinase	Transferases	Transferring phosphorus-containing groups.	Protein-tyrosine kinases.
EC 2.7.14.1	protein arginine kinase	Transferases	Transferring phosphorus-containing groups.	Protein-arginine kinases.
EC 2.8.1.10	thiazole synthase	Transferases	Transferring sulfur-containing groups.	Sulfurtransferases.
EC 2.8.3.15	succinyl-CoA:(R)-benzylsuccinate CoA-transferase	Transferases	Transferring sulfur-containing groups.	CoA-transferases.
EC 3.1.1.3	triacylglycerol lipase	Hydrolases	Acting on ester bonds.	Carboxylic ester hydrolases.
EC 3.1.1.81	quorum-quenching N-acyl-homoserine lactonase	Hydrolases	Acting on ester bonds.	Carboxylic ester hydrolases.
EC 3.1.2.20	acyl-CoA hydrolase	Hydrolases	Acting on ester bonds.	Thiolester hydrolases.
EC 3.1.3.3	phosphoserine phosphatase	Hydrolases	Acting on ester bonds.	Phosphoric monoester hydrolases.
EC 3.1.3.5	5'-nucleotidase	Hydrolases	Acting on ester bonds.	Phosphoric monoester hydrolases.
EC 3.1.4.12	sphingomyelin phosphodiesterase	Hydrolases	Acting on ester bonds.	Phosphoric diester hydrolases.
EC 3.1.4.17	3',5'-cyclic-nucleotide phosphodiesterase	Hydrolases	Acting on ester bonds.	Phosphoric diester hydrolases.
EC 3.1.6.1	arylsulfatase (type I)	Hydrolases	Acting on ester bonds.	Sulfuric ester hydrolases.
EC 3.1.6.6	choline-sulfatase	Hydrolases	Acting on ester bonds.	Sulfuric ester hydrolases.
EC 3.1.12.1	5' to 3' exodeoxyribonuclease (nucleoside 3'-phosphate-forming)	Hydrolases	Acting on ester bonds.	Exodeoxyribonucleases producing 3'-phosphomonoesters.
EC 3.1.13.3	oligonucleotidase	Hydrolases	Acting on ester bonds.	Exoribonucleases producing 5'-phosphomonoesters.
EC 3.1.21.5	type III site-specific deoxyribonuclease	Hydrolases	Acting on ester bonds.	Endodeoxyribonucleases producing 5'-phosphomonoesters.
EC 3.1.22.4	Transferred entry: 312110	Hydrolases	Acting on ester bonds.	Endodeoxyribonucleases producing other than 5'-phosphomonoesters.
EC 3.2.1.3	glucan 1,4-alpha-glucosidase	Hydrolases	Glycosylases.	Glycosidases, i.e. enzymes hydrolyzing O- and S-glycosyl compounds.
EC 3.2.1.18	exo-alpha-sialidase	Hydrolases	Glycosylases.	Glycosidases, i.e. enzymes hydrolyzing O- and S-glycosyl compounds.
EC 3.2.1.24	alpha-mannosidase	Hydrolases	Glycosylases.	Glycosidases, i.e. enzymes hydrolyzing O- and S-glycosyl compounds.
EC 3.2.1.40	alpha-L-rhamnosidase	Hydrolases	Glycosylases.	Glycosidases, i.e. enzymes hydrolyzing O- and S-glycosyl compounds.
EC 3.2.1.180	unsaturated chondroitin disaccharide hydrolase	Hydrolases	Glycosylases.	Glycosidases, i.e. enzymes hydrolyzing O- and S-glycosyl compounds.
EC 3.3.2.8	limonene-1,2-epoxide hydrolase	Hydrolases	Acting on ether bonds.	Ether hydrolases.
EC 3.3.2.9	microsomal epoxide hydrolase	Hydrolases	Acting on ether bonds.	Ether hydrolases.
EC 3.4.11.19	D-stereospecific aminopeptidase	Hydrolases	Acting on peptide bonds (peptidases).	Aminopeptidases.
EC 3.4.21.53	endopeptidase La	Hydrolases	Acting on peptide bonds (peptidases).	Serine endopeptidases.
EC 3.4.23.36	signal peptidase II	Hydrolases	Acting on peptide bonds (peptidases).	Aspartic endopeptidases.
EC 3.4.24.3	microbial collagenase	Hydrolases	Acting on peptide bonds (peptidases).	Metalloendopeptidases.
EC 3.4.24.20	peptidyl-Lys metalloendopeptidase	Hydrolases	Acting on peptide bonds (peptidases).	Metalloendopeptidases.
EC 3.4.24.25	vibriolysin	Hydrolases	Acting on peptide bonds (peptidases).	Metalloendopeptidases.
EC 3.4.24.56	insulysin	Hydrolases	Acting on peptide bonds (peptidases).	Metalloendopeptidases.
EC 3.5.1.9	arylformamidase	Hydrolases	Acting on carbon-nitrogen bonds, other than peptide bonds.	In linear amides.
EC 3.5.1.23	ceramidase	Hydrolases	Acting on carbon-nitrogen bonds, other than peptide bonds.	In linear amides.
EC 3.5.1.56	N,N-dimethylformamidase	Hydrolases	Acting on carbon-nitrogen bonds, other than peptide bonds.	In linear amides.
EC 3.5.3.7	guanidinobutyrase	Hydrolases	Acting on carbon-nitrogen bonds, other than peptide bonds.	In linear amidines.
EC 3.5.3.13	formimidoylglutamate deiminase	Hydrolases	Acting on carbon-nitrogen bonds, other than peptide bonds.	In linear amidines.
EC 3.5.3.17	guanidinopropionase	Hydrolases	Acting on carbon-nitrogen bonds, other than peptide bonds.	In linear amidines.
EC 3.5.4.12	dCMP deaminase	Hydrolases	Acting on carbon-nitrogen bonds, other than peptide bonds.	In cyclic amidines.
EC 3.5.4.13	dCTP deaminase	Hydrolases	Acting on carbon-nitrogen bonds, other than peptide bonds.	In cyclic amidines.
EC 3.5.5.1	nitrilase	Hydrolases	Acting on carbon-nitrogen bonds, other than peptide bonds.	In nitriles.
EC 3.6.1.15	nucleoside-triphosphate phosphatase	Hydrolases	Acting on acid anhydrides.	In phosphorus-containing anhydrides.
EC 3.6.1.31	phosphoribosyl-ATP diphosphatase	Hydrolases	Acting on acid anhydrides.	In phosphorus-containing anhydrides.
EC 3.6.3.3	Transferred entry: 72221	Hydrolases	Acting on acid anhydrides.	Acting on acid anhydrides; catalyzing transmembrane movement of substances.
EC 3.6.3.12	Transferred entry: 7226	Hydrolases	Acting on acid anhydrides.	Acting on acid anhydrides; catalyzing transmembrane movement of substances.
EC 3.6.3.27	Transferred entry: 7321	Hydrolases	Acting on acid anhydrides.	Acting on acid anhydrides; catalyzing transmembrane movement of substances.
EC 3.6.3.30	Transferred entry: 7227	Hydrolases	Acting on acid anhydrides.	Acting on acid anhydrides; catalyzing transmembrane movement of substances.
EC 3.6.3.55	Transferred entry: 7326	Hydrolases	Acting on acid anhydrides.	Acting on acid anhydrides; catalyzing transmembrane movement of substances.
EC 3.7.1.2	fumarylacetoacetase	Hydrolases	Acting on carbon-carbon bonds.	In ketonic substances.
EC 3.7.1.12	cobalt-precorrin 5A hydrolase	Hydrolases	Acting on carbon-carbon bonds.	In ketonic substances.
EC 3.8.1.3	haloacetate dehalogenase	Hydrolases	Acting on halide bonds.	In C-halide compounds.
EC 4.1.1.3	Transferred entry: 411112 and 7242	Lyases	Carbon-carbon lyases.	Carboxy-lyases.
EC 4.1.1.4	acetoacetate decarboxylase	Lyases	Carbon-carbon lyases.	Carboxy-lyases.
EC 4.1.1.5	acetolactate decarboxylase	Lyases	Carbon-carbon lyases.	Carboxy-lyases.
EC 4.1.1.23	orotidine-5'-phosphate decarboxylase	Lyases	Carbon-carbon lyases.	Carboxy-lyases.
EC 4.1.1.28	aromatic-L-amino-acid decarboxylase	Lyases	Carbon-carbon lyases.	Carboxy-lyases.
EC 4.1.1.55	4,5-dihydroxyphthalate decarboxylase	Lyases	Carbon-carbon lyases.	Carboxy-lyases.
EC 4.1.1.79	sulfopyruvate decarboxylase	Lyases	Carbon-carbon lyases.	Carboxy-lyases.
EC 4.1.1.96	carboxynorspermidine decarboxylase	Lyases	Carbon-carbon lyases.	Carboxy-lyases.
EC 4.1.2.44	2,3-epoxybenzoyl-CoA dihydrolase	Lyases	Carbon-carbon lyases.	Aldehyde-lyases.
EC 4.1.3.30	methylisocitrate lyase	Lyases	Carbon-carbon lyases.	Oxo-acid-lyases.
EC 4.1.3.34	citryl-CoA lyase	Lyases	Carbon-carbon lyases.	Oxo-acid-lyases.
EC 4.1.3.45	3-hydroxybenzoate synthase	Lyases	Carbon-carbon lyases.	Oxo-acid-lyases.
EC 4.1.99.2	tyrosine phenol-lyase	Lyases	Carbon-carbon lyases.	Other carbon-carbon lyases.
EC 4.1.99.14	spore photoproduct lyase	Lyases	Carbon-carbon lyases.	Other carbon-carbon lyases.
EC 4.2.1.7	altronate dehydratase	Lyases	Carbon-oxygen lyases.	Hydro-lyases.
EC 4.2.1.10	3-dehydroquinate dehydratase	Lyases	Carbon-oxygen lyases.	Hydro-lyases.
EC 4.2.1.40	glucarate dehydratase	Lyases	Carbon-oxygen lyases.	Hydro-lyases.
EC 4.2.1.42	galactarate dehydratase	Lyases	Carbon-oxygen lyases.	Hydro-lyases.
EC 4.2.1.45	CDP-glucose 4,6-dehydratase	Lyases	Carbon-oxygen lyases.	Hydro-lyases.
EC 4.2.1.57	isohexenylglutaconyl-CoA hydratase	Lyases	Carbon-oxygen lyases.	Hydro-lyases.
EC 4.2.1.77	trans-L-3-hydroxyproline dehydratase	Lyases	Carbon-oxygen lyases.	Hydro-lyases.
EC 4.2.1.79	2-methylcitrate dehydratase	Lyases	Carbon-oxygen lyases.	Hydro-lyases.
EC 4.2.1.96	4a-hydroxytetrahydrobiopterin dehydratase	Lyases	Carbon-oxygen lyases.	Hydro-lyases.
EC 4.2.1.116	3-hydroxypropionyl-CoA dehydratase	Lyases	Carbon-oxygen lyases.	Hydro-lyases.
EC 4.2.99.21	isochorismate lyase	Lyases	Carbon-oxygen lyases.	Other carbon-oxygen lyases.
EC 4.3.1.2	methylaspartate ammonia-lyase	Lyases	Carbon-nitrogen lyases.	Ammonia-lyases.
EC 4.3.2.3	ureidoglycolate lyase	Lyases	Carbon-nitrogen lyases.	Lyases acting on amides, amidines, etc.
EC 4.99.1.5	Transferred entry: 4812	Lyases	Other lyases.	Other lyases.
EC 5.1.2.2	mandelate racemase	Isomerases	Racemases and epimerases.	Acting on hydroxy acids and derivatives.
EC 5.1.3.23	UDP-2,3-diacetamido-2,3-dideoxyglucuronic acid 2-epimerase	Isomerases	Racemases and epimerases.	Acting on carbohydrates and derivatives.
EC 5.3.1.5	xylose isomerase	Isomerases	Intramolecular oxidoreductases.	Interconverting aldoses and ketoses.
EC 5.3.1.6	ribose-5-phosphate isomerase	Isomerases	Intramolecular oxidoreductases.	Interconverting aldoses and ketoses.
EC 5.3.1.8	mannose-6-phosphate isomerase	Isomerases	Intramolecular oxidoreductases.	Interconverting aldoses and ketoses.
EC 5.3.1.14	L-rhamnose isomerase	Isomerases	Intramolecular oxidoreductases.	Interconverting aldoses and ketoses.
EC 5.3.1.25	L-fucose isomerase	Isomerases	Intramolecular oxidoreductases.	Interconverting aldoses and ketoses.
EC 5.3.3.4	muconolactone Delta-isomerase	Isomerases	Intramolecular oxidoreductases.	Transposing C=C bonds.
EC 5.4.2.6	beta-phosphoglucomutase	Isomerases	Intramolecular transferases.	Phosphotransferases (phosphomutases).
EC 5.4.2.7	phosphopentomutase	Isomerases	Intramolecular transferases.	Phosphotransferases (phosphomutases).
EC 5.4.99.1	methylaspartate mutase	Isomerases	Intramolecular transferases.	Transferring other groups.
EC 5.4.99.15	(1->4)-alpha-D-glucan 1-alpha-D-glucosylmutase	Isomerases	Intramolecular transferases.	Transferring other groups.
EC 5.4.99.16	maltose alpha-D-glucosyltransferase	Isomerases	Intramolecular transferases.	Transferring other groups.
EC 5.4.99.22	23S rRNA pseudouridine(2605) synthase	Isomerases	Intramolecular transferases.	Transferring other groups.
